# Supplementary material for: Microcephaly-associated protein WDR62 supports purine metabolism by interacting with co-chaperone BAG2
Source: EMBO J. 2026 Mar 5;45(7):2157–81. doi: 10.1038/s44318-026-00724-0 (PMC13043766; doi:10.1038/s44318-026-00724-0)
Supplement: Supplementary file 4 — Source data Fig. 1 [file 44318_2026_724_MOESM4_ESM.zip]

Archive with 2 entries (1 files):
- Fig. 1/
- Fig. 1/Fig. 1D+E.xlsx
