# Supplementary material for: Microcephaly-associated protein WDR62 supports purine metabolism by interacting with co-chaperone BAG2
Source: EMBO J. 2026 Mar 5;45(7):2157–81. doi: 10.1038/s44318-026-00724-0 (PMC13043766; doi:10.1038/s44318-026-00724-0)
Supplement: Supplementary file 4 — Source data Fig. 1 [file 44318_2026_724_MOESM4_ESM.zip › Fig. 1/Fig. 1D+E.xlsx]

## Sheet: Fig. 1
ASYNCHRONOUS					MITOSIS
	Protein ID and Gene Name	Protein Name/ Organism/ Gene Name	Set			Protein ID and Name	Protein Name	Set
	sp|Q9Y230|RUVB2_HUMAN	RuvB-like 2 OS=Homo sapiens GN=RUVBL2 PE=1 SV=3	A			sp|Q09666|AHNK_HUMAN	Neuroblast differentiation-associated protein AHNAK OS=Homo sapiens GN=AHNAK PE=1 SV=2	A
	sp|Q09666|AHNK_HUMAN	Neuroblast differentiation-associated protein AHNAK OS=Homo sapiens GN=AHNAK PE=1 SV=2	A			sp|Q07065|CKAP4_HUMAN	Cytoskeleton-associated protein 4 OS=Homo sapiens GN=CKAP4 PE=1 SV=2	A
	sp|P50990|TCPQ_HUMAN	T-complex protein 1 subunit theta OS=Homo sapiens GN=CCT8 PE=1 SV=4	A			sp|P11498|PYC_HUMAN	Pyruvate carboxylase, mitochondrial OS=Homo sapiens GN=PC PE=1 SV=2	A
	sp|Q9Y265|RUVB1_HUMAN	RuvB-like 1 OS=Homo sapiens GN=RUVBL1 PE=1 SV=1	A			sp|P16615|AT2A2_HUMAN	Sarcoplasmic/endoplasmic reticulum calcium ATPase 2 OS=Homo sapiens GN=ATP2A2 PE=1 SV=1	A
	sp|P63261|ACTG_HUMAN	Actin, cytoplasmic 2 OS=Homo sapiens GN=ACTG1 PE=1 SV=1	A			sp|P62701|RS4X_HUMAN	40S ribosomal protein S4, X isoform OS=Homo sapiens GN=RPS4X PE=1 SV=2	A
	sp|P62701|RS4X_HUMAN	40S ribosomal protein S4, X isoform OS=Homo sapiens GN=RPS4X PE=1 SV=2	A			sp|P11142|HSP7C_HUMAN	Heat shock cognate 71 kDa protein OS=Homo sapiens GN=HSPA8 PE=1 SV=1	A
	sp|P78371|TCPB_HUMAN	T-complex protein 1 subunit beta OS=Homo sapiens GN=CCT2 PE=1 SV=4	A			sp|P04843|RPN1_HUMAN	Dolichyl-diphosphooligosaccharide--protein glycosyltransferase subunit 1 OS=Homo sapiens GN=RPN1 PE=1 SV=1	A
	sp|P07437|TBB5_HUMAN	Tubulin beta chain OS=Homo sapiens GN=TUBB PE=1 SV=2	A			sp|Q9Y265|RUVB1_HUMAN	RuvB-like 1 OS=Homo sapiens GN=RUVBL1 PE=1 SV=1	A
	sp|P49368|TCPG_HUMAN	T-complex protein 1 subunit gamma OS=Homo sapiens GN=CCT3 PE=1 SV=4	A			sp|P04844|RPN2_HUMAN	Dolichyl-diphosphooligosaccharide--protein glycosyltransferase subunit 2 OS=Homo sapiens GN=RPN2 PE=1 SV=3	A
	sp|P26373|RL13_HUMAN	60S ribosomal protein L13 OS=Homo sapiens GN=RPL13 PE=1 SV=4	A			sp|Q9Y230|RUVB2_HUMAN	RuvB-like 2 OS=Homo sapiens GN=RUVBL2 PE=1 SV=3	A
	sp|P49327|FAS_HUMAN	Fatty acid synthase OS=Homo sapiens GN=FASN PE=1 SV=3	A			sp|P22087|FBRL_HUMAN	rRNA 2'-O-methyltransferase fibrillarin OS=Homo sapiens GN=FBL PE=1 SV=2	A
	sp|P11021|GRP78_HUMAN	78 kDa glucose-regulated protein OS=Homo sapiens GN=HSPA5 PE=1 SV=2	A			sp|P35579|MYH9_HUMAN	Myosin-9 OS=Homo sapiens GN=MYH9 PE=1 SV=4	A
	sp|P50991|TCPD_HUMAN	T-complex protein 1 subunit delta OS=Homo sapiens GN=CCT4 PE=1 SV=4	A			sp|Q9Y3Y2|CHTOP_HUMAN	Chromatin target of PRMT1 protein OS=Homo sapiens GN=CHTOP PE=1 SV=2	A
	sp|P16403|H12_HUMAN	Histone H1.2 OS=Homo sapiens GN=HIST1H1C PE=1 SV=2	A			sp|Q5VTE0|EF1A3_HUMAN	Putative elongation factor 1-alpha-like 3 OS=Homo sapiens GN=EEF1A1P5 PE=5 SV=1	A
	sp|P48643|TCPE_HUMAN	T-complex protein 1 subunit epsilon OS=Homo sapiens GN=CCT5 PE=1 SV=1	A			sp|P46776|RL27A_HUMAN	60S ribosomal protein L27a OS=Homo sapiens GN=RPL27A PE=1 SV=2	A
	sp|P17987|TCPA_HUMAN	T-complex protein 1 subunit alpha OS=Homo sapiens GN=TCP1 PE=1 SV=1	A			sp|P60660|MYL6_HUMAN	Myosin light polypeptide 6 OS=Homo sapiens GN=MYL6 PE=1 SV=2	A
	sp|P26641|EF1G_HUMAN	Elongation factor 1-gamma OS=Homo sapiens GN=EEF1G PE=1 SV=3	A			sp|P05023|AT1A1_HUMAN	Sodium/potassium-transporting ATPase subunit alpha-1 OS=Homo sapiens GN=ATP1A1 PE=1 SV=1	A
	sp|Q99832|TCPH_HUMAN	T-complex protein 1 subunit eta OS=Homo sapiens GN=CCT7 PE=1 SV=2	A			sp|P39656|OST48_HUMAN	Dolichyl-diphosphooligosaccharide--protein glycosyltransferase 48 kDa subunit OS=Homo sapiens GN=DDOST PE=1 SV=4	A
	sp|P52272|HNRPM_HUMAN	Heterogeneous nuclear ribonucleoprotein M OS=Homo sapiens GN=HNRNPM PE=1 SV=3	A			sp|P07437|TBB5_HUMAN	Tubulin beta chain OS=Homo sapiens GN=TUBB PE=1 SV=2	A
	sp|P40227|TCPZ_HUMAN	T-complex protein 1 subunit zeta OS=Homo sapiens GN=CCT6A PE=1 SV=3	A			sp|P49755|TMEDA_HUMAN	Transmembrane emp24 domain-containing protein 10 OS=Homo sapiens GN=TMED10 PE=1 SV=2	A
	sp|Q15366|PCBP2_HUMAN	Poly(rC)-binding protein 2 OS=Homo sapiens GN=PCBP2 PE=1 SV=1	A			sp|P12270|TPR_HUMAN	Nucleoprotein TPR OS=Homo sapiens GN=TPR PE=1 SV=3	A
	sp|Q9UNF1|MAGD2_HUMAN	Melanoma-associated antigen D2 OS=Homo sapiens GN=MAGED2 PE=1 SV=2	A			sp|P48643|TCPE_HUMAN	T-complex protein 1 subunit epsilon OS=Homo sapiens GN=CCT5 PE=1 SV=1	A
	sp|P08238|HS90B_HUMAN	Heat shock protein HSP 90-beta OS=Homo sapiens GN=HSP90AB1 PE=1 SV=4	A			sp|Q8N766|EMC1_HUMAN	ER membrane protein complex subunit 1 OS=Homo sapiens GN=EMC1 PE=1 SV=1	A
	sp|Q02878|RL6_HUMAN	60S ribosomal protein L6 OS=Homo sapiens GN=RPL6 PE=1 SV=3	A			sp|P27348|1433T_HUMAN	14-3-3 protein theta OS=Homo sapiens GN=YWHAQ PE=1 SV=1	A
	sp|P05165|PCCA_HUMAN	Propionyl-CoA carboxylase alpha chain, mitochondrial OS=Homo sapiens GN=PCCA PE=1 SV=4	A			sp|P30050|RL12_HUMAN	60S ribosomal protein L12 OS=Homo sapiens GN=RPL12 PE=1 SV=1	A
	sp|Q14008|CKAP5_HUMAN	Cytoskeleton-associated protein 5 OS=Homo sapiens GN=CKAP5 PE=1 SV=3	A			sp|P36578|RL4_HUMAN	60S ribosomal protein L4 OS=Homo sapiens GN=RPL4 PE=1 SV=5	A
	sp|P62424|RL7A_HUMAN	60S ribosomal protein L7a OS=Homo sapiens GN=RPL7A PE=1 SV=2	A			sp|P78527|PRKDC_HUMAN	DNA-dependent protein kinase catalytic subunit OS=Homo sapiens GN=PRKDC PE=1 SV=3	A
	sp|P50454|SERPH_HUMAN	Serpin H1 OS=Homo sapiens GN=SERPINH1 PE=1 SV=2	A			sp|P40227|TCPZ_HUMAN	T-complex protein 1 subunit zeta OS=Homo sapiens GN=CCT6A PE=1 SV=3	A
	sp|P62829|RL23_HUMAN	60S ribosomal protein L23 OS=Homo sapiens GN=RPL23 PE=1 SV=1	A			sp|O00567|NOP56_HUMAN	Nucleolar protein 56 OS=Homo sapiens GN=NOP56 PE=1 SV=4	A
	sp|Q9Y3Y2|CHTOP_HUMAN	Chromatin target of PRMT1 protein OS=Homo sapiens GN=CHTOP PE=1 SV=2	A			sp|P49327|FAS_HUMAN	Fatty acid synthase OS=Homo sapiens GN=FASN PE=1 SV=3	A
	sp|Q9ULH7|MKL2_HUMAN	MKL/myocardin-like protein 2 OS=Homo sapiens GN=MKL2 PE=1 SV=3	A			sp|P08238|HS90B_HUMAN	Heat shock protein HSP 90-beta OS=Homo sapiens GN=HSP90AB1 PE=1 SV=4	A
	sp|P36578|RL4_HUMAN	60S ribosomal protein L4 OS=Homo sapiens GN=RPL4 PE=1 SV=5	A			sp|Q86V81|THOC4_HUMAN	THO complex subunit 4 OS=Homo sapiens GN=ALYREF PE=1 SV=3	A
	sp|Q8NHW5|RLA0L_HUMAN	60S acidic ribosomal protein P0-like OS=Homo sapiens GN=RPLP0P6 PE=5 SV=1	A			sp|P04264|K2C1_HUMAN	Keratin, type II cytoskeletal 1 OS=Homo sapiens GN=KRT1 PE=1 SV=6	A
	sp|Q14974|IMB1_HUMAN	Importin subunit beta-1 OS=Homo sapiens GN=KPNB1 PE=1 SV=2	A			sp|O94905|ERLN2_HUMAN	Erlin-2 OS=Homo sapiens GN=ERLIN2 PE=1 SV=1	A
	sp|P05783|K1C18_HUMAN	Keratin, type I cytoskeletal 18 OS=Homo sapiens GN=KRT18 PE=1 SV=2	A			sp|P11021|GRP78_HUMAN	78 kDa glucose-regulated protein OS=Homo sapiens GN=HSPA5 PE=1 SV=2	A
	sp|P39023|RL3_HUMAN	60S ribosomal protein L3 OS=Homo sapiens GN=RPL3 PE=1 SV=2	A			sp|Q9H0U4|RAB1B_HUMAN	Ras-related protein Rab-1B OS=Homo sapiens GN=RAB1B PE=1 SV=1	A
	sp|Q00610|CLH1_HUMAN	Clathrin heavy chain 1 OS=Homo sapiens GN=CLTC PE=1 SV=5	A			sp|Q14008|CKAP5_HUMAN	Cytoskeleton-associated protein 5 OS=Homo sapiens GN=CKAP5 PE=1 SV=3	A
	sp|P04264|K2C1_HUMAN	Keratin, type II cytoskeletal 1 OS=Homo sapiens GN=KRT1 PE=1 SV=6	A			sp|P49368|TCPG_HUMAN	T-complex protein 1 subunit gamma OS=Homo sapiens GN=CCT3 PE=1 SV=4	A
	sp|P05787|K2C8_HUMAN	Keratin, type II cytoskeletal 8 OS=Homo sapiens GN=KRT8 PE=1 SV=7	A			sp|O00264|PGRC1_HUMAN	Membrane-associated progesterone receptor component 1 OS=Homo sapiens GN=PGRMC1 PE=1 SV=3	A
	sp|P46779|RL28_HUMAN	60S ribosomal protein L28 OS=Homo sapiens GN=RPL28 PE=1 SV=3	A			sp|P19105|ML12A_HUMAN	Myosin regulatory light chain 12A OS=Homo sapiens GN=MYL12A PE=1 SV=2	A
	sp|Q14247|SRC8_HUMAN	Src substrate cortactin OS=Homo sapiens GN=CTTN PE=1 SV=2	A			sp|P28288|ABCD3_HUMAN	ATP-binding cassette sub-family D member 3 OS=Homo sapiens GN=ABCD3 PE=1 SV=1	A
	sp|Q5SW79|CE170_HUMAN	Centrosomal protein of 170 kDa OS=Homo sapiens GN=CEP170 PE=1 SV=1	A			sp|Q9ULH7|MKL2_HUMAN	MKL/myocardin-like protein 2 OS=Homo sapiens GN=MKL2 PE=1 SV=3	A
	sp|O00763|ACACB_HUMAN	Acetyl-CoA carboxylase 2 OS=Homo sapiens GN=ACACB PE=1 SV=3	A			sp|P05783|K1C18_HUMAN	Keratin, type I cytoskeletal 18 OS=Homo sapiens GN=KRT18 PE=1 SV=2	A
	sp|P05166|PCCB_HUMAN	Propionyl-CoA carboxylase beta chain, mitochondrial OS=Homo sapiens GN=PCCB PE=1 SV=3	A			sp|P50914|RL14_HUMAN	60S ribosomal protein L14 OS=Homo sapiens GN=RPL14 PE=1 SV=4	A
	sp|Q07020|RL18_HUMAN	60S ribosomal protein L18 OS=Homo sapiens GN=RPL18 PE=1 SV=2	A			sp|O00763|ACACB_HUMAN	Acetyl-CoA carboxylase 2 OS=Homo sapiens GN=ACACB PE=1 SV=3	A
	sp|P22087|FBRL_HUMAN	rRNA 2'-O-methyltransferase fibrillarin OS=Homo sapiens GN=FBL PE=1 SV=2	A			sp|P50990|TCPQ_HUMAN	T-complex protein 1 subunit theta OS=Homo sapiens GN=CCT8 PE=1 SV=4	A
	sp|P18621|RL17_HUMAN	60S ribosomal protein L17 OS=Homo sapiens GN=RPL17 PE=1 SV=3	A			sp|Q15654|TRIP6_HUMAN	Thyroid receptor-interacting protein 6 OS=Homo sapiens GN=TRIP6 PE=1 SV=3	A
	sp|P78527|PRKDC_HUMAN	DNA-dependent protein kinase catalytic subunit OS=Homo sapiens GN=PRKDC PE=1 SV=3	A			sp|Q9BVK6|TMED9_HUMAN	Transmembrane emp24 domain-containing protein 9 OS=Homo sapiens GN=TMED9 PE=1 SV=2	A
	sp|P49959|MRE11_HUMAN	Double-strand break repair protein MRE11A OS=Homo sapiens GN=MRE11A PE=1 SV=3	A			sp|P18124|RL7_HUMAN	60S ribosomal protein L7 OS=Homo sapiens GN=RPL7 PE=1 SV=1	A
	sp|P13645|K1C10_HUMAN	Keratin, type I cytoskeletal 10 OS=Homo sapiens GN=KRT10 PE=1 SV=6	A			sp|P62913|RL11_HUMAN	60S ribosomal protein L11 OS=Homo sapiens GN=RPL11 PE=1 SV=2	A
	sp|P83731|RL24_HUMAN	60S ribosomal protein L24 OS=Homo sapiens GN=RPL24 PE=1 SV=1	A			sp|Q8NBM4|UBAC2_HUMAN	Ubiquitin-associated domain-containing protein 2 OS=Homo sapiens GN=UBAC2 PE=1 SV=1	A
	sp|P63173|RL38_HUMAN	60S ribosomal protein L38 OS=Homo sapiens GN=RPL38 PE=1 SV=2	A			sp|P62158|CALM_HUMAN	Calmodulin OS=Homo sapiens GN=CALM1 PE=1 SV=2	A
	sp|P84090|ERH_HUMAN	Enhancer of rudimentary homolog OS=Homo sapiens GN=ERH PE=1 SV=1	A			sp|P62277|RS13_HUMAN	40S ribosomal protein S13 OS=Homo sapiens GN=RPS13 PE=1 SV=2	A
	sp|P05023|AT1A1_HUMAN	Sodium/potassium-transporting ATPase subunit alpha-1 OS=Homo sapiens GN=ATP1A1 PE=1 SV=1	A			sp|P26641|EF1G_HUMAN	Elongation factor 1-gamma OS=Homo sapiens GN=EEF1G PE=1 SV=3	A
	sp|O43175|SERA_HUMAN	D-3-phosphoglycerate dehydrogenase OS=Homo sapiens GN=PHGDH PE=1 SV=4	A			sp|P13645|K1C10_HUMAN	Keratin, type I cytoskeletal 10 OS=Homo sapiens GN=KRT10 PE=1 SV=6	A
	sp|Q96RQ3|MCCA_HUMAN	Methylcrotonoyl-CoA carboxylase subunit alpha, mitochondrial OS=Homo sapiens GN=MCCC1 PE=1 SV=3	A			sp|P63173|RL38_HUMAN	60S ribosomal protein L38 OS=Homo sapiens GN=RPL38 PE=1 SV=2	A
	sp|P27635|RL10_HUMAN	60S ribosomal protein L10 OS=Homo sapiens GN=RPL10 PE=1 SV=4	A			sp|O94919|ENDD1_HUMAN	Endonuclease domain-containing 1 protein OS=Homo sapiens GN=ENDOD1 PE=1 SV=2	A
	sp|P62906|RL10A_HUMAN	60S ribosomal protein L10a OS=Homo sapiens GN=RPL10A PE=1 SV=2	A			sp|Q01546|K22O_HUMAN	Keratin, type II cytoskeletal 2 oral OS=Homo sapiens GN=KRT76 PE=1 SV=2	A
	sp|P62269|RS18_HUMAN	40S ribosomal protein S18 OS=Homo sapiens GN=RPS18 PE=1 SV=3	A			sp|Q00839|HNRPU_HUMAN	Heterogeneous nuclear ribonucleoprotein U OS=Homo sapiens GN=HNRNPU PE=1 SV=6	A
	sp|P46060|RAGP1_HUMAN	Ran GTPase-activating protein 1 OS=Homo sapiens GN=RANGAP1 PE=1 SV=1	A			sp|P61019|RAB2A_HUMAN	Ras-related protein Rab-2A OS=Homo sapiens GN=RAB2A PE=1 SV=1	A
	sp|P63104|1433Z_HUMAN	14-3-3 protein zeta/delta OS=Homo sapiens GN=YWHAZ PE=1 SV=1	A			sp|P17987|TCPA_HUMAN	T-complex protein 1 subunit alpha OS=Homo sapiens GN=TCP1 PE=1 SV=1	A
	sp|P35580|MYH10_HUMAN	Myosin-10 OS=Homo sapiens GN=MYH10 PE=1 SV=3	A			sp|P16403|H12_HUMAN	Histone H1.2 OS=Homo sapiens GN=HIST1H1C PE=1 SV=2	A
	sp|Q71U36|TBA1A_HUMAN	Tubulin alpha-1A chain OS=Homo sapiens GN=TUBA1A PE=1 SV=1	A			sp|Q96RQ3|MCCA_HUMAN	Methylcrotonoyl-CoA carboxylase subunit alpha, mitochondrial OS=Homo sapiens GN=MCCC1 PE=1 SV=3	A
	sp|P27348|1433T_HUMAN	14-3-3 protein theta OS=Homo sapiens GN=YWHAQ PE=1 SV=1	A			sp|P62269|RS18_HUMAN	40S ribosomal protein S18 OS=Homo sapiens GN=RPS18 PE=1 SV=3	A
	sp|Q01844|EWS_HUMAN	RNA-binding protein EWS OS=Homo sapiens GN=EWSR1 PE=1 SV=1	A			sp|Q00610|CLH1_HUMAN	Clathrin heavy chain 1 OS=Homo sapiens GN=CLTC PE=1 SV=5	A
	sp|P67809|YBOX1_HUMAN	Nuclease-sensitive element-binding protein 1 OS=Homo sapiens GN=YBX1 PE=1 SV=3	A			sp|Q9HCC0|MCCB_HUMAN	Methylcrotonoyl-CoA carboxylase beta chain, mitochondrial OS=Homo sapiens GN=MCCC2 PE=1 SV=1	A
	sp|Q9UKZ1|CNO11_HUMAN	CCR4-NOT transcription complex subunit 11 OS=Homo sapiens GN=CNOT11 PE=1 SV=1	A			sp|Q15366|PCBP2_HUMAN	Poly(rC)-binding protein 2 OS=Homo sapiens GN=PCBP2 PE=1 SV=1	A
	sp|Q9BR76|COR1B_HUMAN	Coronin-1B OS=Homo sapiens GN=CORO1B PE=1 SV=1	A			sp|Q02543|RL18A_HUMAN	60S ribosomal protein L18a OS=Homo sapiens GN=RPL18A PE=1 SV=2	A
	sp|Q96QC0|PP1RA_HUMAN	Serine/threonine-protein phosphatase 1 regulatory subunit 10 OS=Homo sapiens GN=PPP1R10 PE=1 SV=1	A			sp|Q9UBM7|DHCR7_HUMAN	7-dehydrocholesterol reductase OS=Homo sapiens GN=DHCR7 PE=1 SV=1	A
	sp|Q13409|DC1I2_HUMAN	Cytoplasmic dynein 1 intermediate chain 2 OS=Homo sapiens GN=DYNC1I2 PE=1 SV=3	A			sp|P49257|LMAN1_HUMAN	Protein ERGIC-53 OS=Homo sapiens GN=LMAN1 PE=1 SV=2	A
	sp|P84098|RL19_HUMAN	60S ribosomal protein L19 OS=Homo sapiens GN=RPL19 PE=1 SV=1	A			sp|P02786|TFR1_HUMAN	Transferrin receptor protein 1 OS=Homo sapiens GN=TFRC PE=1 SV=2	A
	sp|P60660|MYL6_HUMAN	Myosin light polypeptide 6 OS=Homo sapiens GN=MYL6 PE=1 SV=2	A			sp|Q14739|LBR_HUMAN	Lamin-B receptor OS=Homo sapiens GN=LBR PE=1 SV=2	A
	sp|P47914|RL29_HUMAN	60S ribosomal protein L29 OS=Homo sapiens GN=RPL29 PE=1 SV=2	A			sp|Q14165|MLEC_HUMAN	Malectin OS=Homo sapiens GN=MLEC PE=1 SV=1	A
	sp|P46782|RS5_HUMAN	40S ribosomal protein S5 OS=Homo sapiens GN=RPS5 PE=1 SV=4	A			sp|Q02878|RL6_HUMAN	60S ribosomal protein L6 OS=Homo sapiens GN=RPL6 PE=1 SV=3	A
	sp|P05387|RLA2_HUMAN	60S acidic ribosomal protein P2 OS=Homo sapiens GN=RPLP2 PE=1 SV=1	A			sp|O43175|SERA_HUMAN	D-3-phosphoglycerate dehydrogenase OS=Homo sapiens GN=PHGDH PE=1 SV=4	A
	sp|O95817|BAG3_HUMAN	BAG family molecular chaperone regulator 3 OS=Homo sapiens GN=BAG3 PE=1 SV=3	A			sp|P61513|RL37A_HUMAN	60S ribosomal protein L37a OS=Homo sapiens GN=RPL37A PE=1 SV=2	A
	sp|O76094|SRP72_HUMAN	Signal recognition particle subunit SRP72 OS=Homo sapiens GN=SRP72 PE=1 SV=3	A			sp|Q9P035|HACD3_HUMAN	Very-long-chain (3R)-3-hydroxyacyl-CoA dehydratase 3 OS=Homo sapiens GN=HACD3 PE=1 SV=2	A
	sp|O00567|NOP56_HUMAN	Nucleolar protein 56 OS=Homo sapiens GN=NOP56 PE=1 SV=4	A			sp|Q01844|EWS_HUMAN	RNA-binding protein EWS OS=Homo sapiens GN=EWSR1 PE=1 SV=1	A
	sp|P08865|RSSA_HUMAN	40S ribosomal protein SA OS=Homo sapiens GN=RPSA PE=1 SV=4	A			sp|P51149|RAB7A_HUMAN	Ras-related protein Rab-7a OS=Homo sapiens GN=RAB7A PE=1 SV=1	A
	sp|Q02543|RL18A_HUMAN	60S ribosomal protein L18a OS=Homo sapiens GN=RPL18A PE=1 SV=2	A			sp|Q14974|IMB1_HUMAN	Importin subunit beta-1 OS=Homo sapiens GN=KPNB1 PE=1 SV=2	A
	sp|P62917|RL8_HUMAN	60S ribosomal protein L8 OS=Homo sapiens GN=RPL8 PE=1 SV=2	A			sp|P23246|SFPQ_HUMAN	Splicing factor, proline- and glutamine-rich OS=Homo sapiens GN=SFPQ PE=1 SV=2	A
	sp|P35527|K1C9_HUMAN	Keratin, type I cytoskeletal 9 OS=Homo sapiens GN=KRT9 PE=1 SV=3	A			sp|P83731|RL24_HUMAN	60S ribosomal protein L24 OS=Homo sapiens GN=RPL24 PE=1 SV=1	A
	sp|Q99623|PHB2_HUMAN	Prohibitin-2 OS=Homo sapiens GN=PHB2 PE=1 SV=2	A			sp|Q562R1|ACTBL_HUMAN	Beta-actin-like protein 2 OS=Homo sapiens GN=ACTBL2 PE=1 SV=2	A
	sp|P50914|RL14_HUMAN	60S ribosomal protein L14 OS=Homo sapiens GN=RPL14 PE=1 SV=4	A			sp|P10412|H14_HUMAN	Histone H1.4 OS=Homo sapiens GN=HIST1H1E PE=1 SV=2	A
	sp|P10809|CH60_HUMAN	60 kDa heat shock protein, mitochondrial OS=Homo sapiens GN=HSPD1 PE=1 SV=2	A			sp|P61106|RAB14_HUMAN	Ras-related protein Rab-14 OS=Homo sapiens GN=RAB14 PE=1 SV=4	A
	sp|Q9UPN7|PP6R1_HUMAN	Serine/threonine-protein phosphatase 6 regulatory subunit 1 OS=Homo sapiens GN=PPP6R1 PE=1 SV=5	A			sp|Q8TCT9|HM13_HUMAN	Minor histocompatibility antigen H13 OS=Homo sapiens GN=HM13 PE=1 SV=1	A
	sp|Q7Z7H8|RM10_HUMAN	39S ribosomal protein L10, mitochondrial OS=Homo sapiens GN=MRPL10 PE=1 SV=3	A			sp|P63104|1433Z_HUMAN	14-3-3 protein zeta/delta OS=Homo sapiens GN=YWHAZ PE=1 SV=1	A
	sp|O15027|SC16A_HUMAN	Protein transport protein Sec16A OS=Homo sapiens GN=SEC16A PE=1 SV=3	A			sp|Q15006|EMC2_HUMAN	ER membrane protein complex subunit 2 OS=Homo sapiens GN=EMC2 PE=1 SV=1	A
	sp|Q14157|UBP2L_HUMAN	Ubiquitin-associated protein 2-like OS=Homo sapiens GN=UBAP2L PE=1 SV=2	A			sp|Q71UI9|H2AV_HUMAN	Histone H2A.V OS=Homo sapiens GN=H2AFV PE=1 SV=3	A
	sp|P10412|H14_HUMAN	Histone H1.4 OS=Homo sapiens GN=HIST1H1E PE=1 SV=2	A			sp|Q16643|DREB_HUMAN	Drebrin OS=Homo sapiens GN=DBN1 PE=1 SV=4	A
	sp|O60902|SHOX2_HUMAN	Short stature homeobox protein 2 OS=Homo sapiens GN=SHOX2 PE=2 SV=4	A			sp|P05787|K2C8_HUMAN	Keratin, type II cytoskeletal 8 OS=Homo sapiens GN=KRT8 PE=1 SV=7	A
	sp|P61978|HNRPK_HUMAN	Heterogeneous nuclear ribonucleoprotein K OS=Homo sapiens GN=HNRNPK PE=1 SV=1	A			sp|Q9NV92|NFIP2_HUMAN	NEDD4 family-interacting protein 2 OS=Homo sapiens GN=NDFIP2 PE=1 SV=2	A
	sp|P62913|RL11_HUMAN	60S ribosomal protein L11 OS=Homo sapiens GN=RPL11 PE=1 SV=2	A			sp|Q9NRP0|OSTC_HUMAN	Oligosaccharyltransferase complex subunit OSTC OS=Homo sapiens GN=OSTC PE=1 SV=1	A
	sp|P54886|P5CS_HUMAN	Delta-1-pyrroline-5-carboxylate synthase OS=Homo sapiens GN=ALDH18A1 PE=1 SV=2	A			sp|Q9BQB6|VKOR1_HUMAN	Vitamin K epoxide reductase complex subunit 1 OS=Homo sapiens GN=VKORC1 PE=1 SV=1	A
	sp|P62277|RS13_HUMAN	40S ribosomal protein S13 OS=Homo sapiens GN=RPS13 PE=1 SV=2	A			sp|Q99880|H2B1L_HUMAN	Histone H2B type 1-L OS=Homo sapiens GN=HIST1H2BL PE=1 SV=3	A
	sp|Q6ZMR3|LDH6A_HUMAN	L-lactate dehydrogenase A-like 6A OS=Homo sapiens GN=LDHAL6A PE=2 SV=1	A			sp|Q8IYS2|K2013_HUMAN	Uncharacterized protein KIAA2013 OS=Homo sapiens GN=KIAA2013 PE=2 SV=1	A
	sp|Q6NVV1|R13P3_HUMAN	Putative 60S ribosomal protein L13a protein RPL13AP3 OS=Homo sapiens GN=RPL13AP3 PE=5 SV=1	A			sp|Q7LGA3|HS2ST_HUMAN	Heparan sulfate 2-O-sulfotransferase 1 OS=Homo sapiens GN=HS2ST1 PE=1 SV=1	A
	sp|P46778|RL21_HUMAN	60S ribosomal protein L21 OS=Homo sapiens GN=RPL21 PE=1 SV=2	A			sp|Q53GQ0|DHB12_HUMAN	Very-long-chain 3-oxoacyl-CoA reductase OS=Homo sapiens GN=HSD17B12 PE=1 SV=2	A
	sp|Q3KQU3|MA7D1_HUMAN	MAP7 domain-containing protein 1 OS=Homo sapiens GN=MAP7D1 PE=1 SV=1	A			sp|Q15836|VAMP3_HUMAN	Vesicle-associated membrane protein 3 OS=Homo sapiens GN=VAMP3 PE=1 SV=3	A
	sp|P62750|RL23A_HUMAN	60S ribosomal protein L23a OS=Homo sapiens GN=RPL23A PE=1 SV=1	A			sp|Q15233|NONO_HUMAN	Non-POU domain-containing octamer-binding protein OS=Homo sapiens GN=NONO PE=1 SV=4	A
	sp|P33176|KINH_HUMAN	Kinesin-1 heavy chain OS=Homo sapiens GN=KIF5B PE=1 SV=1	A			sp|Q13190|STX5_HUMAN	Syntaxin-5 OS=Homo sapiens GN=STX5 PE=1 SV=2	A
	sp|P62910|RL32_HUMAN	60S ribosomal protein L32 OS=Homo sapiens GN=RPL32 PE=1 SV=2	A			sp|Q04941|PLP2_HUMAN	Proteolipid protein 2 OS=Homo sapiens GN=PLP2 PE=1 SV=1	A
	sp|Q5VV43|K0319_HUMAN	Dyslexia-associated protein KIAA0319 OS=Homo sapiens GN=KIAA0319 PE=1 SV=1	A			sp|P62834|RAP1A_HUMAN	Ras-related protein Rap-1A OS=Homo sapiens GN=RAP1A PE=1 SV=1	A
	sp|Q9BUF5|TBB6_HUMAN	Tubulin beta-6 chain OS=Homo sapiens GN=TUBB6 PE=1 SV=1	A			sp|P61978|HNRPK_HUMAN	Heterogeneous nuclear ribonucleoprotein K OS=Homo sapiens GN=HNRNPK PE=1 SV=1	A
	sp|P36956|SRBP1_HUMAN	Sterol regulatory element-binding protein 1 OS=Homo sapiens GN=SREBF1 PE=1 SV=2	A			sp|P61586|RHOA_HUMAN	Transforming protein RhoA OS=Homo sapiens GN=RHOA PE=1 SV=1	A
	sp|Q8TDM6|DLG5_HUMAN	Disks large homolog 5 OS=Homo sapiens GN=DLG5 PE=1 SV=4	A			sp|P57088|TMM33_HUMAN	Transmembrane protein 33 OS=Homo sapiens GN=TMEM33 PE=1 SV=2	A
	sp|P23396|RS3_HUMAN	40S ribosomal protein S3 OS=Homo sapiens GN=RPS3 PE=1 SV=2	A			sp|P52272|HNRPM_HUMAN	Heterogeneous nuclear ribonucleoprotein M OS=Homo sapiens GN=HNRNPM PE=1 SV=3	A
	sp|P07900|HS90A_HUMAN	Heat shock protein HSP 90-alpha OS=Homo sapiens GN=HSP90AA1 PE=1 SV=5	A			sp|P50454|SERPH_HUMAN	Serpin H1 OS=Homo sapiens GN=SERPINH1 PE=1 SV=2	A
	sp|Q29RF7|PDS5A_HUMAN	Sister chromatid cohesion protein PDS5 homolog A OS=Homo sapiens GN=PDS5A PE=1 SV=1	A			sp|P47914|RL29_HUMAN	60S ribosomal protein L29 OS=Homo sapiens GN=RPL29 PE=1 SV=2	A
	sp|P62263|RS14_HUMAN	40S ribosomal protein S14 OS=Homo sapiens GN=RPS14 PE=1 SV=3	A			sp|P46778|RL21_HUMAN	60S ribosomal protein L21 OS=Homo sapiens GN=RPL21 PE=1 SV=2	A
	sp|P35268|RL22_HUMAN	60S ribosomal protein L22 OS=Homo sapiens GN=RPL22 PE=1 SV=2	A			sp|P42167|LAP2B_HUMAN	Lamina-associated polypeptide 2, isoforms beta/gamma OS=Homo sapiens GN=TMPO PE=1 SV=2	A
	sp|Q9HCC0|MCCB_HUMAN	Methylcrotonoyl-CoA carboxylase beta chain, mitochondrial OS=Homo sapiens GN=MCCC2 PE=1 SV=1	A			sp|P35998|PRS7_HUMAN	26S protease regulatory subunit 7 OS=Homo sapiens GN=PSMC2 PE=1 SV=3	A
	sp|Q99683|M3K5_HUMAN	Mitogen-activated protein kinase kinase kinase 5 OS=Homo sapiens GN=MAP3K5 PE=1 SV=1	A			sp|P23396|RS3_HUMAN	40S ribosomal protein S3 OS=Homo sapiens GN=RPS3 PE=1 SV=2	A
	sp|P51610|HCFC1_HUMAN	Host cell factor 1 OS=Homo sapiens GN=HCFC1 PE=1 SV=2	A			sp|O15400|STX7_HUMAN	Syntaxin-7 OS=Homo sapiens GN=STX7 PE=1 SV=4	A
	sp|Q8IZH2|XRN1_HUMAN	5'-3' exoribonuclease 1 OS=Homo sapiens GN=XRN1 PE=1 SV=1	A			sp|O15397|IPO8_HUMAN	Importin-8 OS=Homo sapiens GN=IPO8 PE=1 SV=2	A
	sp|P62899|RL31_HUMAN	60S ribosomal protein L31 OS=Homo sapiens GN=RPL31 PE=1 SV=1	A			sp|O00461|GOLI4_HUMAN	Golgi integral membrane protein 4 OS=Homo sapiens GN=GOLIM4 PE=1 SV=1	A
	sp|Q14934|NFAC4_HUMAN	Nuclear factor of activated T-cells, cytoplasmic 4 OS=Homo sapiens GN=NFATC4 PE=1 SV=2	A			sp|P46060|RAGP1_HUMAN	Ran GTPase-activating protein 1 OS=Homo sapiens GN=RANGAP1 PE=1 SV=1	A
	sp|Q9Y520|PRC2C_HUMAN	Protein PRRC2C OS=Homo sapiens GN=PRRC2C PE=1 SV=4	A			sp|Q5SW79|CE170_HUMAN	Centrosomal protein of 170 kDa OS=Homo sapiens GN=CEP170 PE=1 SV=1	A
	sp|P35610|SOAT1_HUMAN	Sterol O-acyltransferase 1 OS=Homo sapiens GN=SOAT1 PE=1 SV=3	A			sp|P31946|1433B_HUMAN	14-3-3 protein beta/alpha OS=Homo sapiens GN=YWHAB PE=1 SV=3	A
	sp|P15880|RS2_HUMAN	40S ribosomal protein S2 OS=Homo sapiens GN=RPS2 PE=1 SV=2	A			sp|O94766|B3GA3_HUMAN	Galactosylgalactosylxylosylprotein 3-beta-glucuronosyltransferase 3 OS=Homo sapiens GN=B3GAT3 PE=1 SV=2	A
	RRRRRsp|Q96PX6|CC85A_HUMAN	REVERSED Coiled-coil domain-containing protein 85A OS=Homo sapiens GN=CCDC85A PE=2 SV=3	A			sp|P39023|RL3_HUMAN	60S ribosomal protein L3 OS=Homo sapiens GN=RPL3 PE=1 SV=2	A
	sp|O43379-4|WDR62_HUMAN	Isoform 4 of WD repeat-containing protein 62 OS=Homo sapiens GN=WDR62	B			sp|Q9Y4R8|TELO2_HUMAN	Telomere length regulation protein TEL2 homolog OS=Homo sapiens GN=TELO2 PE=1 SV=2	A
	tr|B2ZZ90|B2ZZ90_HUMAN	Acetyl-Coenzyme A carboxylase alpha OS=Homo sapiens GN=ACACA PE=2 SV=1	B			sp|P35268|RL22_HUMAN	60S ribosomal protein L22 OS=Homo sapiens GN=RPL22 PE=1 SV=2	A
	tr|A0A0G2JIW1|A0A0G2JIW1_HUMAN	Heat shock 70 kDa protein 1B OS=Homo sapiens GN=HSPA1B PE=1 SV=1	B			sp|O14828|SCAM3_HUMAN	Secretory carrier-associated membrane protein 3 OS=Homo sapiens GN=SCAMP3 PE=1 SV=3	A
	tr|Q5HY54|Q5HY54_HUMAN	Filamin-A OS=Homo sapiens GN=FLNA PE=1 SV=1	B			sp|P61026|RAB10_HUMAN	Ras-related protein Rab-10 OS=Homo sapiens GN=RAB10 PE=1 SV=1	A
	tr|A8K6X3|A8K6X3_HUMAN	cDNA FLJ78679, highly similar to Homo sapiens DEAD (Asp-Glu-Ala-Asp) box polypeptide 46 (DDX46), mRNA OS=Homo sapiens PE=2 SV=1	B			sp|P05165|PCCA_HUMAN	Propionyl-CoA carboxylase alpha chain, mitochondrial OS=Homo sapiens GN=PCCA PE=1 SV=4	A
	tr|Q68DD9|Q68DD9_HUMAN	Putative uncharacterized protein DKFZp781C0423 (Fragment) OS=Homo sapiens GN=DKFZp781C0423 PE=2 SV=2	B			sp|O43248|HXC11_HUMAN	Homeobox protein Hox-C11 OS=Homo sapiens GN=HOXC11 PE=2 SV=1	A
	tr|Q8N6N5|Q8N6N5_HUMAN	Tubulin, beta 2C OS=Homo sapiens GN=TUBB2C PE=2 SV=1	B			sp|P27816|MAP4_HUMAN	Microtubule-associated protein 4 OS=Homo sapiens GN=MAP4 PE=1 SV=3	A
	tr|B2R984|B2R984_HUMAN	cDNA, FLJ94268, highly similar to Homo sapiens histone 1, H1e (HIST1H1E), mRNA OS=Homo sapiens PE=2 SV=1	B			sp|P61009|SPCS3_HUMAN	Signal peptidase complex subunit 3 OS=Homo sapiens GN=SPCS3 PE=1 SV=1	A
	tr|Q1W6G4|Q1W6G4_HUMAN	LUC7-like (S. cerevisiae) OS=Homo sapiens GN=LUC7L PE=4 SV=1	B			sp|P18621|RL17_HUMAN	60S ribosomal protein L17 OS=Homo sapiens GN=RPL17 PE=1 SV=3	A
	sp|Q9Y230|RUVB2_HUMAN	RuvB-like 2 OS=Homo sapiens GN=RUVBL2 PE=1 SV=3	B			sp|P62280|RS11_HUMAN	40S ribosomal protein S11 OS=Homo sapiens GN=RPS11 PE=1 SV=3	A
	tr|Q53GA7|Q53GA7_HUMAN	Tubulin alpha 6 variant (Fragment) OS=Homo sapiens PE=2 SV=1	B			sp|Q569H4|LARGN_HUMAN	Protein Largen OS=Homo sapiens GN=PRR16 PE=1 SV=1	A
	tr|V9HW22|V9HW22_HUMAN	Epididymis luminal protein 33 OS=Homo sapiens GN=HEL-S-72p PE=2 SV=1	B			sp|O14965|AURKA_HUMAN	Aurora kinase A OS=Homo sapiens GN=AURKA PE=1 SV=2	A
	tr|A0A024R5C5|A0A024R5C5_HUMAN	Pyruvate carboxylase OS=Homo sapiens GN=PC PE=4 SV=1	B			sp|Q9Y3U8|RL36_HUMAN	60S ribosomal protein L36 OS=Homo sapiens GN=RPL36 PE=1 SV=3	A
	sp|Q9UQ35|SRRM2_HUMAN	Serine/arginine repetitive matrix protein 2 OS=Homo sapiens GN=SRRM2 PE=1 SV=2	B			sp|Q9HD45|TM9S3_HUMAN	Transmembrane 9 superfamily member 3 OS=Homo sapiens GN=TM9SF3 PE=1 SV=2	A
	sp|O95232|LC7L3_HUMAN	Luc7-like protein 3 OS=Homo sapiens GN=LUC7L3 PE=1 SV=2	B			sp|Q14247|SRC8_HUMAN	Src substrate cortactin OS=Homo sapiens GN=CTTN PE=1 SV=2	A
	tr|B5BUB1|B5BUB1_HUMAN	RuvB-like 1 (Fragment) OS=Homo sapiens GN=RUVBL1 PE=2 SV=1	B			sp|Q8TB61|S35B2_HUMAN	Adenosine 3'-phospho 5'-phosphosulfate transporter 1 OS=Homo sapiens GN=SLC35B2 PE=1 SV=1	A
	sp|Q66PJ3|AR6P4_HUMAN	ADP-ribosylation factor-like protein 6-interacting protein 4 OS=Homo sapiens GN=ARL6IP4 PE=1 SV=2	B			sp|Q7Z406|MYH14_HUMAN	Myosin-14 OS=Homo sapiens GN=MYH14 PE=1 SV=2	A
	tr|B5BU25|B5BU25_HUMAN	U2 small nuclear RNA auxiliary factor 2 isoform b OS=Homo sapiens GN=U2AF2 PE=2 SV=1	B			sp|P60953|CDC42_HUMAN	Cell division control protein 42 homolog OS=Homo sapiens GN=CDC42 PE=1 SV=2	A
	tr|A0A0A6YYJ8|A0A0A6YYJ8_HUMAN	Putative RNA-binding protein Luc7-like 2 OS=Homo sapiens GN=LUC7L2 PE=4 SV=1	B			sp|P00519|ABL1_HUMAN	Tyrosine-protein kinase ABL1 OS=Homo sapiens GN=ABL1 PE=1 SV=4	A
	tr|B5BU08|B5BU08_HUMAN	U2 small nuclear RNA auxillary factor 1 isoform a OS=Homo sapiens GN=U2AF1 PE=2 SV=1	B			sp|Q9NY12|GAR1_HUMAN	H/ACA ribonucleoprotein complex subunit 1 OS=Homo sapiens GN=GAR1 PE=1 SV=1	A
	tr|Q6PJB9|Q6PJB9_HUMAN	SFRS11 protein (Fragment) OS=Homo sapiens GN=SFRS11 PE=2 SV=1	B			sp|Q9NYF8|BCLF1_HUMAN	Bcl-2-associated transcription factor 1 OS=Homo sapiens GN=BCLAF1 PE=1 SV=2	A
	tr|B2R5B3|B2R5B3_HUMAN	Histone H2A OS=Homo sapiens PE=2 SV=1	B			sp|Q10471|GALT2_HUMAN	Polypeptide N-acetylgalactosaminyltransferase 2 OS=Homo sapiens GN=GALNT2 PE=1 SV=1	A
	tr|Q6NZ52|Q6NZ52_HUMAN	Ribosomal protein L27a OS=Homo sapiens GN=RPL27A PE=2 SV=1	B			sp|P46783|RS10_HUMAN	40S ribosomal protein S10 OS=Homo sapiens GN=RPS10 PE=1 SV=1	A
	sp|Q9UHX1-6|PUF60_HUMAN	Isoform 6 of Poly(U)-binding-splicing factor PUF60 OS=Homo sapiens GN=PUF60	B			sp|Q6NVV1|R13P3_HUMAN	Putative 60S ribosomal protein L13a protein RPL13AP3 OS=Homo sapiens GN=RPL13AP3 PE=5 SV=1	A
	tr|J3KTL2|J3KTL2_HUMAN	Serine/arginine-rich-splicing factor 1 OS=Homo sapiens GN=SRSF1 PE=1 SV=1	B			sp|P46977|STT3A_HUMAN	Dolichyl-diphosphooligosaccharide--protein glycosyltransferase subunit STT3A OS=Homo sapiens GN=STT3A PE=1 SV=2	A
	tr|H7BY10|H7BY10_HUMAN	60S ribosomal protein L23a (Fragment) OS=Homo sapiens GN=RPL23A PE=1 SV=1	B			sp|Q9HD20|AT131_HUMAN	Manganese-transporting ATPase 13A1 OS=Homo sapiens GN=ATP13A1 PE=1 SV=2	A
	tr|A8K9J7|A8K9J7_HUMAN	Histone H2B OS=Homo sapiens PE=2 SV=1	B			sp|Q86U38|NOP9_HUMAN	Nucleolar protein 9 OS=Homo sapiens GN=NOP9 PE=1 SV=1	A
	tr|Q53HU0|Q53HU0_HUMAN	Chaperonin containing TCP1, subunit 8 (Theta) variant (Fragment) OS=Homo sapiens PE=2 SV=1	B			sp|Q96A33|CCD47_HUMAN	Coiled-coil domain-containing protein 47 OS=Homo sapiens GN=CCDC47 PE=1 SV=1	A
	tr|V9HVZ0|V9HVZ0_HUMAN	Epididymis secretory protein Li 91 OS=Homo sapiens GN=HEL-S-91 PE=2 SV=1	B			sp|Q9UGP8|SEC63_HUMAN	Translocation protein SEC63 homolog OS=Homo sapiens GN=SEC63 PE=1 SV=2	A
	sp|P55081|MFAP1_HUMAN	Microfibrillar-associated protein 1 OS=Homo sapiens GN=MFAP1 PE=1 SV=2	B			sp|Q9UM00|TMCO1_HUMAN	Transmembrane and coiled-coil domain-containing protein 1 OS=Homo sapiens GN=TMCO1 PE=1 SV=1	A
	tr|Q0VAS5|Q0VAS5_HUMAN	Histone H4 OS=Homo sapiens GN=HIST1H4H PE=2 SV=1	B			sp|P20340|RAB6A_HUMAN	Ras-related protein Rab-6A OS=Homo sapiens GN=RAB6A PE=1 SV=3	A
	tr|Q8NB80|Q8NB80_HUMAN	cDNA FLJ34106 fis, clone FCBBF3008073, highly similar to SPLICING FACTOR, ARGININE/SERINE-RICH 7 OS=Homo sapiens PE=2 SV=1	B			sp|Q96QD9|UIF_HUMAN	UAP56-interacting factor OS=Homo sapiens GN=FYTTD1 PE=1 SV=3	A
	sp|P42766|RL35_HUMAN	60S ribosomal protein L35 OS=Homo sapiens GN=RPL35 PE=1 SV=2	B			sp|O95905|ECD_HUMAN	Protein ecdysoneless homolog OS=Homo sapiens GN=ECD PE=1 SV=1	A
	tr|S4R3H4|S4R3H4_HUMAN	Apoptotic chromatin condensation inducer in the nucleus OS=Homo sapiens GN=ACIN1 PE=1 SV=1	B			sp|Q8WXE0|CSKI2_HUMAN	Caskin-2 OS=Homo sapiens GN=CASKIN2 PE=1 SV=2	A
	tr|B2R6F3|B2R6F3_HUMAN	Splicing factor arginine/serine-rich 3 OS=Homo sapiens GN=SFRS3 PE=2 SV=1	B			sp|P62263|RS14_HUMAN	40S ribosomal protein S14 OS=Homo sapiens GN=RPS14 PE=1 SV=3	A
	sp|Q9BU76|MMTA2_HUMAN	Multiple myeloma tumor-associated protein 2 OS=Homo sapiens GN=MMTAG2 PE=1 SV=1	B			sp|P62241|RS8_HUMAN	40S ribosomal protein S8 OS=Homo sapiens GN=RPS8 PE=1 SV=2	A
	tr|Q5SU16|Q5SU16_HUMAN	Beta 5-tubulin OS=Homo sapiens GN=TUBB PE=2 SV=1	B			sp|Q92616|GCN1L_HUMAN	Translational activator GCN1 OS=Homo sapiens GN=GCN1L1 PE=1 SV=6	A
	tr|H3BTC0|H3BTC0_HUMAN	RNA-binding protein with serine-rich domain 1 (Fragment) OS=Homo sapiens GN=RNPS1 PE=1 SV=1	B			sp|P61254|RL26_HUMAN	60S ribosomal protein L26 OS=Homo sapiens GN=RPL26 PE=1 SV=1	A
	tr|B2R4P9|B2R4P9_HUMAN	Histone H3 OS=Homo sapiens GN=H3F3A PE=2 SV=1	B			sp|P84098|RL19_HUMAN	60S ribosomal protein L19 OS=Homo sapiens GN=RPL19 PE=1 SV=1	A
	sp|Q8N5F7|NKAP_HUMAN	NF-kappa-B-activating protein OS=Homo sapiens GN=NKAP PE=1 SV=1	B			sp|P62258|1433E_HUMAN	14-3-3 protein epsilon OS=Homo sapiens GN=YWHAE PE=1 SV=1	A
	sp|Q5VTL8|PR38B_HUMAN	Pre-mRNA-splicing factor 38B OS=Homo sapiens GN=PRPF38B PE=1 SV=1	B			sp|Q6ZS11|RINL_HUMAN	Ras and Rab interactor-like protein OS=Homo sapiens GN=RINL PE=2 SV=2	A
	tr|Q7KYM9|Q7KYM9_HUMAN	ORF protein OS=Homo sapiens GN=ORF PE=2 SV=1	B			sp|O00159|MYO1C_HUMAN	Unconventional myosin-Ic OS=Homo sapiens GN=MYO1C PE=1 SV=4	A
	sp|P12270|TPR_HUMAN	Nucleoprotein TPR OS=Homo sapiens GN=TPR PE=1 SV=3	B			sp|P29590|PML_HUMAN	Protein PML OS=Homo sapiens GN=PML PE=1 SV=3	A
	tr|Q6DCA8|Q6DCA8_HUMAN	BCLAF1 protein (Fragment) OS=Homo sapiens GN=BCLAF1 PE=2 SV=1	B			RRRRRsp|Q9Y3S1|WNK2_HUMAN	REVERSED Serine/threonine-protein kinase WNK2 OS=Homo sapiens GN=WNK2 PE=1 SV=4	A
	tr|A8K513|A8K513_HUMAN	HCG1994066, isoform CRA_a OS=Homo sapiens GN=hCG_1994066 PE=2 SV=1	B			tr|Q60FE6|Q60FE6_HUMAN	Filamin A OS=Homo sapiens GN=FLNA PE=2 SV=1	B
	sp|P16403|H12_HUMAN	Histone H1.2 OS=Homo sapiens GN=HIST1H1C PE=1 SV=2	B			sp|Q09666|AHNK_HUMAN	Neuroblast differentiation-associated protein AHNAK OS=Homo sapiens GN=AHNAK PE=1 SV=2	B
	tr|V9HW96|V9HW96_HUMAN	Chaperonin containing TCP1, subunit 2 (Beta), isoform CRA_b OS=Homo sapiens GN=HEL-S-100n PE=2 SV=1	B			tr|V9HW22|V9HW22_HUMAN	Epididymis luminal protein 33 OS=Homo sapiens GN=HEL-S-72p PE=2 SV=1	B
	tr|B9EG90|B9EG90_HUMAN	Topoisomerase (DNA) I OS=Homo sapiens GN=TOP1 PE=2 SV=1	B			sp|Q7L014|DDX46_HUMAN	Probable ATP-dependent RNA helicase DDX46 OS=Homo sapiens GN=DDX46 PE=1 SV=2	B
	tr|B3KN59|B3KN59_HUMAN	cDNA FLJ13673 fis, clone PLACE1011858, highly similar to BAG family molecular chaperone regulator 2 OS=Homo sapiens PE=2 SV=1	B			tr|Q68DD9|Q68DD9_HUMAN	Putative uncharacterized protein DKFZp781C0423 (Fragment) OS=Homo sapiens GN=DKFZp781C0423 PE=2 SV=2	B
	tr|Q96IR1|Q96IR1_HUMAN	RPS4X protein (Fragment) OS=Homo sapiens GN=RPS4X PE=2 SV=2	B			sp|P16403|H12_HUMAN	Histone H1.2 OS=Homo sapiens GN=HIST1H1C PE=1 SV=2	B
	tr|Q9HBB3|Q9HBB3_HUMAN	60S ribosomal protein L6 OS=Homo sapiens PE=2 SV=1	B			tr|Q8N6N5|Q8N6N5_HUMAN	Tubulin, beta 2C OS=Homo sapiens GN=TUBB2C PE=2 SV=1	B
	tr|H0Y449|H0Y449_HUMAN	Nuclease-sensitive element-binding protein 1 (Fragment) OS=Homo sapiens GN=YBX1 PE=1 SV=1	B			sp|P12270|TPR_HUMAN	Nucleoprotein TPR OS=Homo sapiens GN=TPR PE=1 SV=3	B
	sp|Q8WUQ7|CATIN_HUMAN	Cactin OS=Homo sapiens GN=CACTIN PE=1 SV=3	B			tr|A0A0A6YYJ8|A0A0A6YYJ8_HUMAN	Putative RNA-binding protein Luc7-like 2 OS=Homo sapiens GN=LUC7L2 PE=4 SV=1	B
	tr|H0Y2V6|H0Y2V6_HUMAN	Centrosomal protein of 170 kDa (Fragment) OS=Homo sapiens GN=CEP170 PE=1 SV=1	B			tr|Q53HU0|Q53HU0_HUMAN	Chaperonin containing TCP1, subunit 8 (Theta) variant (Fragment) OS=Homo sapiens PE=2 SV=1	B
	tr|V9HW01|V9HW01_HUMAN	Epididymis secretory protein Li 310 OS=Homo sapiens GN=HEL-S-310 PE=2 SV=1	B			tr|F5H5D3|F5H5D3_HUMAN	Tubulin alpha-1C chain OS=Homo sapiens GN=TUBA1C PE=1 SV=1	B
	tr|Q6IBT3|Q6IBT3_HUMAN	CCT7 protein OS=Homo sapiens GN=CCT7 PE=2 SV=1	B			sp|Q9UQ35|SRRM2_HUMAN	Serine/arginine repetitive matrix protein 2 OS=Homo sapiens GN=SRRM2 PE=1 SV=2	B
	sp|P05787|K2C8_HUMAN	Keratin, type II cytoskeletal 8 OS=Homo sapiens GN=KRT8 PE=1 SV=7	B			sp|Q9Y230|RUVB2_HUMAN	RuvB-like 2 OS=Homo sapiens GN=RUVBL2 PE=1 SV=3	B
	sp|P13645|K1C10_HUMAN	Keratin, type I cytoskeletal 10 OS=Homo sapiens GN=KRT10 PE=1 SV=6	B			tr|B5BUB1|B5BUB1_HUMAN	RuvB-like 1 (Fragment) OS=Homo sapiens GN=RUVBL1 PE=2 SV=1	B
	tr|Q9NZS6|Q9NZS6_HUMAN	Elongation factor 1-alpha (Fragment) OS=Homo sapiens PE=2 SV=1	B			tr|A0A024R5C5|A0A024R5C5_HUMAN	Pyruvate carboxylase OS=Homo sapiens GN=PC PE=4 SV=1	B
	tr|V9HWB4|V9HWB4_HUMAN	Epididymis secretory sperm binding protein Li 89n OS=Homo sapiens GN=HEL-S-89n PE=2 SV=1	B			tr|V9HWB4|V9HWB4_HUMAN	Epididymis secretory sperm binding protein Li 89n OS=Homo sapiens GN=HEL-S-89n PE=2 SV=1	B
	sp|Q71U36|TBA1A_HUMAN	Tubulin alpha-1A chain OS=Homo sapiens GN=TUBA1A PE=1 SV=1	B			tr|B4DZQ5|B4DZQ5_HUMAN	cDNA FLJ51417, highly similar to Serine/threonine-protein kinase PRP4 homolog (EC 2.7.11.1) OS=Homo sapiens PE=2 SV=1	B
	tr|I1E4Y6|I1E4Y6_HUMAN	PERQ amino acid-rich with GYF domain-containing protein 2 OS=Homo sapiens GN=GIGYF2 PE=1 SV=1	B			tr|Q6IBT3|Q6IBT3_HUMAN	CCT7 protein OS=Homo sapiens GN=CCT7 PE=2 SV=1	B
	tr|Q9BY74|Q9BY74_HUMAN	Ribosomal protein L7a (Fragment) OS=Homo sapiens GN=RP-L7a PE=2 SV=1	B			sp|Q9NQ29|LUC7L_HUMAN	Putative RNA-binding protein Luc7-like 1 OS=Homo sapiens GN=LUC7L PE=1 SV=1	B
	tr|Q96QL0|Q96QL0_HUMAN	Ribosomal protein L3 OS=Homo sapiens GN=RPL3 PE=2 SV=1	B			tr|Q59FA2|Q59FA2_HUMAN	Splicing factor, arginine/serine-rich 1 (Splicing factor 2, alternate splicing factor) variant (Fragment) OS=Homo sapiens PE=2 SV=1	B
	tr|Q59H77|Q59H77_HUMAN	T-complex protein 1 subunit gamma (Fragment) OS=Homo sapiens PE=2 SV=1	B			tr|Q59GY3|Q59GY3_HUMAN	Arginine/serine-rich splicing factor 6 variant (Fragment) OS=Homo sapiens PE=2 SV=1	B
	tr|Q4LE27|Q4LE27_HUMAN	ABCA3 variant protein (Fragment) OS=Homo sapiens GN=ABCA3 variant protein PE=2 SV=1	B			tr|Q59ET3|Q59ET3_HUMAN	Chaperonin containing TCP1, subunit 6A isoform a variant (Fragment) OS=Homo sapiens PE=2 SV=1	B
	tr|M0R088|M0R088_HUMAN	Serine/arginine repetitive matrix protein 1 (Fragment) OS=Homo sapiens GN=SRRM1 PE=1 SV=1	B			sp|Q9UHX1-6|PUF60_HUMAN	Isoform 6 of Poly(U)-binding-splicing factor PUF60 OS=Homo sapiens GN=PUF60	B
	tr|E7EPF0|E7EPF0_HUMAN	Nucleolar protein of 40 kDa OS=Homo sapiens GN=ZCCHC17 PE=1 SV=2	B			tr|A8K964|A8K964_HUMAN	cDNA FLJ75071, highly similar to Homo sapiens pinin, desmosome associated protein (PNN), mRNA OS=Homo sapiens PE=2 SV=1	B
	tr|D6RDF7|D6RDF7_HUMAN	Methylcrotonoyl-CoA carboxylase beta chain, mitochondrial OS=Homo sapiens GN=MCCC2 PE=1 SV=2	B			sp|Q14008|CKAP5_HUMAN	Cytoskeleton-associated protein 5 OS=Homo sapiens GN=CKAP5 PE=1 SV=3	B
	tr|A0A087WXZ8|A0A087WXZ8_HUMAN	Protein SREK1IP1 OS=Homo sapiens GN=SREK1IP1 PE=1 SV=1	B			tr|B3KN59|B3KN59_HUMAN	cDNA FLJ13673 fis, clone PLACE1011858, highly similar to BAG family molecular chaperone regulator 2 OS=Homo sapiens PE=2 SV=1	B
	tr|B4DE59|B4DE59_HUMAN	cDNA FLJ60424, highly similar to Junction plakoglobin OS=Homo sapiens PE=2 SV=1	B			sp|P55081|MFAP1_HUMAN	Microfibrillar-associated protein 1 OS=Homo sapiens GN=MFAP1 PE=1 SV=2	B
	sp|Q09666|AHNK_HUMAN	Neuroblast differentiation-associated protein AHNAK OS=Homo sapiens GN=AHNAK PE=1 SV=2	B			sp|O95232|LC7L3_HUMAN	Luc7-like protein 3 OS=Homo sapiens GN=LUC7L3 PE=1 SV=2	B
	tr|Q8TEZ9|Q8TEZ9_HUMAN	SR rich protein (Fragment) OS=Homo sapiens PE=2 SV=1	B			tr|Q59H77|Q59H77_HUMAN	T-complex protein 1 subunit gamma (Fragment) OS=Homo sapiens PE=2 SV=1	B
	tr|A0A024RCL8|A0A024RCL8_HUMAN	Histone H2B OS=Homo sapiens GN=HIST1H2BK PE=3 SV=1	B			tr|Q6P432|Q6P432_HUMAN	Peptidyl-prolyl cis-trans isomerase (Fragment) OS=Homo sapiens GN=PPIG PE=2 SV=1	B
	tr|Q9BSV4|Q9BSV4_HUMAN	SFPQ protein (Fragment) OS=Homo sapiens GN=SFPQ PE=2 SV=2	B			tr|Q69YJ6|Q69YJ6_HUMAN	Putative uncharacterized protein DKFZp667N107 (Fragment) OS=Homo sapiens GN=DKFZp667N107 PE=2 SV=1	B
	tr|Q59FI9|Q59FI9_HUMAN	Ribosomal protein L12 variant (Fragment) OS=Homo sapiens PE=2 SV=1	B			tr|H7BY10|H7BY10_HUMAN	60S ribosomal protein L23a (Fragment) OS=Homo sapiens GN=RPL23A PE=1 SV=1	B
	sp|Q14008|CKAP5_HUMAN	Cytoskeleton-associated protein 5 OS=Homo sapiens GN=CKAP5 PE=1 SV=3	B			tr|Q6NZ52|Q6NZ52_HUMAN	Ribosomal protein L27a OS=Homo sapiens GN=RPL27A PE=2 SV=1	B
	tr|B3KMH4|B3KMH4_HUMAN	Similar to splicing factor, arginine/serine-rich 4, isoform CRA_f OS=Homo sapiens GN=FLJ11021 PE=2 SV=1	B			sp|Q9Y2W1|TR150_HUMAN	Thyroid hormone receptor-associated protein 3 OS=Homo sapiens GN=THRAP3 PE=1 SV=2	B
	tr|Q6IPI1|Q6IPI1_HUMAN	Ribosomal protein L29 OS=Homo sapiens GN=RPL29 PE=2 SV=1	B			tr|Q6PJB9|Q6PJB9_HUMAN	SFRS11 protein (Fragment) OS=Homo sapiens GN=SFRS11 PE=2 SV=1	B
	tr|B4E0S6|B4E0S6_HUMAN	cDNA FLJ55635, highly similar to pre-mRNA-splicing factorATP-dependent RNA helicase DHX15 (EC 3.6.1.-) OS=Homo sapiens PE=2 SV=1	B			sp|P49327|FAS_HUMAN	Fatty acid synthase OS=Homo sapiens GN=FASN PE=1 SV=3	B
	tr|G3V1A1|G3V1A1_HUMAN	60S ribosomal protein L8 OS=Homo sapiens GN=RPL8 PE=1 SV=1	B			tr|E9PQN2|E9PQN2_HUMAN	Bcl-2-associated transcription factor 1 OS=Homo sapiens GN=BCLAF1 PE=1 SV=1	B
	sp|Q8NAV1|PR38A_HUMAN	Pre-mRNA-splicing factor 38A OS=Homo sapiens GN=PRPF38A PE=1 SV=1	B			tr|E9PKZ0|E9PKZ0_HUMAN	60S ribosomal protein L8 (Fragment) OS=Homo sapiens GN=RPL8 PE=1 SV=1	B
	tr|A0A0C4DGV5|A0A0C4DGV5_HUMAN	Zinc finger Ran-binding domain-containing protein 2 OS=Homo sapiens GN=ZRANB2 PE=1 SV=1	B			tr|Q9BS10|Q9BS10_HUMAN	Similar to ribosomal protein S8 (Fragment) OS=Homo sapiens PE=2 SV=1	B
	tr|J3KQN4|J3KQN4_HUMAN	60S ribosomal protein L36a OS=Homo sapiens GN=RPL36A PE=3 SV=1	B			tr|Q5SU16|Q5SU16_HUMAN	Beta 5-tubulin OS=Homo sapiens GN=TUBB PE=2 SV=1	B
	tr|Q6P432|Q6P432_HUMAN	Peptidyl-prolyl cis-trans isomerase (Fragment) OS=Homo sapiens GN=PPIG PE=2 SV=1	B			tr|H3BTC0|H3BTC0_HUMAN	RNA-binding protein with serine-rich domain 1 (Fragment) OS=Homo sapiens GN=RNPS1 PE=1 SV=1	B
	sp|Q92522|H1X_HUMAN	Histone H1x OS=Homo sapiens GN=H1FX PE=1 SV=1	B			tr|K7ENG2|K7ENG2_HUMAN	Splicing factor U2AF 65 kDa subunit OS=Homo sapiens GN=U2AF2 PE=1 SV=1	B
	tr|F8W0G4|F8W0G4_HUMAN	Poly(rC)-binding protein 2 (Fragment) OS=Homo sapiens GN=PCBP2 PE=1 SV=1	B			tr|H6VRG3|H6VRG3_HUMAN	Keratin 1 OS=Homo sapiens GN=KRT1 PE=3 SV=1	B
	tr|O95036|O95036_HUMAN	Similar to 60S ribosomal protein L7; similar to P18124 (PID:d133021) OS=Homo sapiens GN=WUGSC:H_RG054D04.1 PE=3 SV=1	B			sp|Q8NAV1|PR38A_HUMAN	Pre-mRNA-splicing factor 38A OS=Homo sapiens GN=PRPF38A PE=1 SV=1	B
	sp|Q71UI9|H2AV_HUMAN	Histone H2A.V OS=Homo sapiens GN=H2AFV PE=1 SV=3	B			sp|Q8N5F7|NKAP_HUMAN	NF-kappa-B-activating protein OS=Homo sapiens GN=NKAP PE=1 SV=1	B
	tr|J3KQ96|J3KQ96_HUMAN	Treacle protein (Fragment) OS=Homo sapiens GN=TCOF1 PE=1 SV=1	B			tr|Q9HBB3|Q9HBB3_HUMAN	60S ribosomal protein L6 OS=Homo sapiens PE=2 SV=1	B
	tr|Q08AJ9|Q08AJ9_HUMAN	Histone H2A OS=Homo sapiens GN=HIST1H2AB PE=2 SV=1	B			sp|Q5VTL8|PR38B_HUMAN	Pre-mRNA-splicing factor 38B OS=Homo sapiens GN=PRPF38B PE=1 SV=1	B
	tr|Q59EF5|Q59EF5_HUMAN	Splicing factor, arginine/serine-rich 4 variant (Fragment) OS=Homo sapiens PE=2 SV=1	B			tr|Q8NB80|Q8NB80_HUMAN	cDNA FLJ34106 fis, clone FCBBF3008073, highly similar to SPLICING FACTOR, ARGININE/SERINE-RICH 7 OS=Homo sapiens PE=2 SV=1	B
	tr|M0R3F1|M0R3F1_HUMAN	Heterogeneous nuclear ribonucleoprotein U-like protein 1 (Fragment) OS=Homo sapiens GN=HNRNPUL1 PE=1 SV=1	B			tr|B2R6F3|B2R6F3_HUMAN	Splicing factor arginine/serine-rich 3 OS=Homo sapiens GN=SFRS3 PE=2 SV=1	B
	tr|Q9BS10|Q9BS10_HUMAN	Similar to ribosomal protein S8 (Fragment) OS=Homo sapiens PE=2 SV=1	B			tr|Q59ES8|Q59ES8_HUMAN	Heterogeneous nuclear ribonucleoprotein M isoform a variant (Fragment) OS=Homo sapiens PE=2 SV=1	B
	tr|Q59EK7|Q59EK7_HUMAN	CS0DF038YO05 variant (Fragment) OS=Homo sapiens PE=4 SV=1	B			tr|Q4VB24|Q4VB24_HUMAN	Histone cluster 1, H1e OS=Homo sapiens GN=HIST1H1E PE=2 SV=1	B
	sp|Q9Y2W1|TR150_HUMAN	Thyroid hormone receptor-associated protein 3 OS=Homo sapiens GN=THRAP3 PE=1 SV=2	B			sp|Q7L4I2|RSRC2_HUMAN	Arginine/serine-rich coiled-coil protein 2 OS=Homo sapiens GN=RSRC2 PE=1 SV=1	B
	tr|B3KXK5|B3KXK5_HUMAN	cDNA FLJ45623 fis, clone BRTHA3027957, highly similar to MKL/myocardin-like protein 2 OS=Homo sapiens PE=2 SV=1	B			tr|H0Y2V6|H0Y2V6_HUMAN	Centrosomal protein of 170 kDa (Fragment) OS=Homo sapiens GN=CEP170 PE=1 SV=1	B
	RRRRRtr|A0A024R0H3|A0A024R0H3_HUMAN	REVERSED Membrane associated guanylate kinase, WW and PDZ domain containing 3, isoform CRA_a OS=Homo sapiens GN=MAGI3 PE=4 SV=1	B			tr|F8VZY9|F8VZY9_HUMAN	Keratin, type I cytoskeletal 18 OS=Homo sapiens GN=KRT18 PE=1 SV=1	B
	sp|Q09666|AHNK_HUMAN	Neuroblast differentiation-associated protein AHNAK OS=Homo sapiens GN=AHNAK PE=1 SV=2	C			tr|Q96IR1|Q96IR1_HUMAN	RPS4X protein (Fragment) OS=Homo sapiens GN=RPS4X PE=2 SV=2	B
	sp|O43379-4|WDR62_HUMAN	Isoform 4 of WD repeat-containing protein 62 OS=Homo sapiens GN=WDR62	C			tr|A0A024RDW4|A0A024RDW4_HUMAN	Uncharacterized protein OS=Homo sapiens GN=FLJ10154 PE=4 SV=1	B
	tr|A8K5I0|A8K5I0_HUMAN	Epididymis secretory protein Li 103 OS=Homo sapiens GN=HSPA1B PE=2 SV=1	C			tr|Q6IPN6|Q6IPN6_HUMAN	Elongation factor 1-alpha OS=Homo sapiens GN=EEF1A1 PE=2 SV=1	B
	tr|B2ZZ90|B2ZZ90_HUMAN	Acetyl-Coenzyme A carboxylase alpha OS=Homo sapiens GN=ACACA PE=2 SV=1	C			tr|E7ERF2|E7ERF2_HUMAN	T-complex protein 1 subunit alpha OS=Homo sapiens GN=TCP1 PE=1 SV=1	B
	tr|Q60FE6|Q60FE6_HUMAN	Filamin A OS=Homo sapiens GN=FLNA PE=2 SV=1	C			tr|A0A0A0MR52|A0A0A0MR52_HUMAN	Eukaryotic translation initiation factor 4 gamma 1 OS=Homo sapiens GN=EIF4G1 PE=1 SV=1	B
	tr|V9HW22|V9HW22_HUMAN	Epididymis luminal protein 33 OS=Homo sapiens GN=HEL-S-72p PE=2 SV=1	C			tr|Q9BTQ7|Q9BTQ7_HUMAN	Similar to ribosomal protein L23 (Fragment) OS=Homo sapiens PE=2 SV=1	B
	tr|A0A024R5C5|A0A024R5C5_HUMAN	Pyruvate carboxylase OS=Homo sapiens GN=PC PE=4 SV=1	C			tr|Q969I0|Q969I0_HUMAN	KRT8 protein (Fragment) OS=Homo sapiens GN=KRT8 PE=2 SV=2	B
	tr|B3KPS3|B3KPS3_HUMAN	cDNA FLJ32131 fis, clone PEBLM2000267, highly similar to Tubulin alpha-ubiquitous chain OS=Homo sapiens PE=2 SV=1	C			tr|A0A0D9SEM4|A0A0D9SEM4_HUMAN	Serine/arginine-rich-splicing factor 4 (Fragment) OS=Homo sapiens GN=SRSF4 PE=1 SV=1	B
	tr|Q8N6N5|Q8N6N5_HUMAN	Tubulin, beta 2C OS=Homo sapiens GN=TUBB2C PE=2 SV=1	C			tr|Q59EK7|Q59EK7_HUMAN	CS0DF038YO05 variant (Fragment) OS=Homo sapiens PE=4 SV=1	B
	tr|H0Y2V6|H0Y2V6_HUMAN	Centrosomal protein of 170 kDa (Fragment) OS=Homo sapiens GN=CEP170 PE=1 SV=1	C			sp|Q8WUQ7|CATIN_HUMAN	Cactin OS=Homo sapiens GN=CACTIN PE=1 SV=3	B
	sp|P35580-4|MYH10_HUMAN	Isoform 4 of Myosin-10 OS=Homo sapiens GN=MYH10	C			tr|M0R088|M0R088_HUMAN	Serine/arginine repetitive matrix protein 1 (Fragment) OS=Homo sapiens GN=SRRM1 PE=1 SV=1	B
	tr|B5BUB1|B5BUB1_HUMAN	RuvB-like 1 (Fragment) OS=Homo sapiens GN=RUVBL1 PE=2 SV=1	C			sp|Q8TF01|PNISR_HUMAN	Arginine/serine-rich protein PNISR OS=Homo sapiens GN=PNISR PE=1 SV=2	B
	tr|J3KNL6|J3KNL6_HUMAN	Protein transport protein Sec16A OS=Homo sapiens GN=SEC16A PE=1 SV=1	C			tr|V9HW37|V9HW37_HUMAN	Epididymis secretory protein Li 69 OS=Homo sapiens GN=HEL-S-69 PE=1 SV=1	B
	tr|A0A087X0X3|A0A087X0X3_HUMAN	Heterogeneous nuclear ribonucleoprotein M OS=Homo sapiens GN=HNRNPM PE=1 SV=1	C			tr|A6NEM2|A6NEM2_HUMAN	Host cell factor 1 OS=Homo sapiens GN=HCFC1 PE=1 SV=2	B
	sp|Q96RQ3|MCCA_HUMAN	Methylcrotonoyl-CoA carboxylase subunit alpha, mitochondrial OS=Homo sapiens GN=MCCC1 PE=1 SV=3	C			sp|Q9HCC0|MCCB_HUMAN	Methylcrotonoyl-CoA carboxylase beta chain, mitochondrial OS=Homo sapiens GN=MCCC2 PE=1 SV=1	B
	tr|V9HWB4|V9HWB4_HUMAN	Epididymis secretory sperm binding protein Li 89n OS=Homo sapiens GN=HEL-S-89n PE=2 SV=1	C			tr|V9HW96|V9HW96_HUMAN	Chaperonin containing TCP1, subunit 2 (Beta), isoform CRA_b OS=Homo sapiens GN=HEL-S-100n PE=2 SV=1	B
	tr|Q53GK6|Q53GK6_HUMAN	Beta actin variant (Fragment) OS=Homo sapiens PE=2 SV=1	C			tr|Q6IPI1|Q6IPI1_HUMAN	Ribosomal protein L29 OS=Homo sapiens GN=RPL29 PE=2 SV=1	B
	sp|Q9Y230|RUVB2_HUMAN	RuvB-like 2 OS=Homo sapiens GN=RUVBL2 PE=1 SV=3	C			tr|Q643R0|Q643R0_HUMAN	HCTP4 OS=Homo sapiens GN=HCTP4 PE=1 SV=1	B
	tr|Q53HU0|Q53HU0_HUMAN	Chaperonin containing TCP1, subunit 8 (Theta) variant (Fragment) OS=Homo sapiens PE=2 SV=1	C			tr|Q5VVD0|Q5VVD0_HUMAN	Ribosomal protein L11, isoform CRA_b OS=Homo sapiens GN=RPL11 PE=2 SV=1	B
	tr|A0A024R1N1|A0A024R1N1_HUMAN	Myosin, heavy polypeptide 9, non-muscle, isoform CRA_a OS=Homo sapiens GN=MYH9 PE=4 SV=1	C			tr|Q59FI9|Q59FI9_HUMAN	Ribosomal protein L12 variant (Fragment) OS=Homo sapiens PE=2 SV=1	B
	tr|B2RDE0|B2RDE0_HUMAN	cDNA, FLJ96567, highly similar to Homo sapiens propionyl Coenzyme A carboxylase, alpha polypeptide(PCCA), mRNA OS=Homo sapiens PE=2 SV=1	C			tr|Q53YD7|Q53YD7_HUMAN	EEF1G protein OS=Homo sapiens GN=EEF1G PE=2 SV=1	B
	tr|B3KX11|B3KX11_HUMAN	T-complex protein 1 subunit gamma OS=Homo sapiens PE=2 SV=1	C			tr|O95036|O95036_HUMAN	Similar to 60S ribosomal protein L7; similar to P18124 (PID:d133021) OS=Homo sapiens GN=WUGSC:H_RG054D04.1 PE=3 SV=1	B
	sp|Q14247|SRC8_HUMAN	Src substrate cortactin OS=Homo sapiens GN=CTTN PE=1 SV=2	C			tr|M0R3F1|M0R3F1_HUMAN	Heterogeneous nuclear ribonucleoprotein U-like protein 1 (Fragment) OS=Homo sapiens GN=HNRNPUL1 PE=1 SV=1	B
	tr|Q6IPT9|Q6IPT9_HUMAN	Elongation factor 1-alpha OS=Homo sapiens GN=EEF1A1 PE=2 SV=1	C			tr|L7RT18|L7RT18_HUMAN	V-crk sarcoma virus CT10 oncogene homolog (Avian) OS=Homo sapiens GN=CRK PE=4 SV=1	B
	tr|V9HW37|V9HW37_HUMAN	Epididymis secretory protein Li 69 OS=Homo sapiens GN=HEL-S-69 PE=1 SV=1	C			tr|H0YDD8|H0YDD8_HUMAN	60S acidic ribosomal protein P2 (Fragment) OS=Homo sapiens GN=RPLP2 PE=1 SV=1	B
	tr|V9HW43|V9HW43_HUMAN	Epididymis secretory protein Li 102 OS=Homo sapiens GN=HEL-S-102 PE=2 SV=1	C			tr|B4E0S6|B4E0S6_HUMAN	cDNA FLJ55635, highly similar to pre-mRNA-splicing factorATP-dependent RNA helicase DHX15 (EC 3.6.1.-) OS=Homo sapiens PE=2 SV=1	B
	sp|Q14008|CKAP5_HUMAN	Cytoskeleton-associated protein 5 OS=Homo sapiens GN=CKAP5 PE=1 SV=3	C			tr|A8K513|A8K513_HUMAN	HCG1994066, isoform CRA_a OS=Homo sapiens GN=hCG_1994066 PE=2 SV=1	B
	sp|Q15654|TRIP6_HUMAN	Thyroid receptor-interacting protein 6 OS=Homo sapiens GN=TRIP6 PE=1 SV=3	C			tr|A0A087WXZ8|A0A087WXZ8_HUMAN	Protein SREK1IP1 OS=Homo sapiens GN=SREK1IP1 PE=1 SV=1	B
	tr|Q59ET3|Q59ET3_HUMAN	Chaperonin containing TCP1, subunit 6A isoform a variant (Fragment) OS=Homo sapiens PE=2 SV=1	C			tr|Q76MU0|Q76MU0_HUMAN	Cortactin (Fragment) OS=Homo sapiens GN=EMS1 PE=4 SV=1	B
	tr|J3KND3|J3KND3_HUMAN	Myosin light polypeptide 6 OS=Homo sapiens GN=MYL6 PE=1 SV=1	C			tr|B7Z9L0|B7Z9L0_HUMAN	T-complex protein 1 subunit delta OS=Homo sapiens PE=2 SV=1	B
	sp|P67809|YBOX1_HUMAN	Nuclease-sensitive element-binding protein 1 OS=Homo sapiens GN=YBX1 PE=1 SV=3	C			tr|J3KNL6|J3KNL6_HUMAN	Protein transport protein Sec16A OS=Homo sapiens GN=SEC16A PE=1 SV=1	B
	tr|B2R984|B2R984_HUMAN	cDNA, FLJ94268, highly similar to Homo sapiens histone 1, H1e (HIST1H1E), mRNA OS=Homo sapiens PE=2 SV=1	C			tr|Q8TEM4|Q8TEM4_HUMAN	FLJ00169 protein (Fragment) OS=Homo sapiens GN=FLJ00169 PE=2 SV=1	B
	sp|Q9ULH7|MKL2_HUMAN	MKL/myocardin-like protein 2 OS=Homo sapiens GN=MKL2 PE=1 SV=3	C			tr|I1E4Y6|I1E4Y6_HUMAN	PERQ amino acid-rich with GYF domain-containing protein 2 OS=Homo sapiens GN=GIGYF2 PE=1 SV=1	B
	tr|A8K3C3|A8K3C3_HUMAN	T-complex protein 1 subunit delta OS=Homo sapiens PE=2 SV=1	C			tr|A0A024R6D4|A0A024R6D4_HUMAN	Enhancer of rudimentary homolog OS=Homo sapiens GN=ERH PE=3 SV=1	B
	tr|Q5SU16|Q5SU16_HUMAN	Beta 5-tubulin OS=Homo sapiens GN=TUBB PE=2 SV=1	C			tr|A0A0C4DGV5|A0A0C4DGV5_HUMAN	Zinc finger Ran-binding domain-containing protein 2 OS=Homo sapiens GN=ZRANB2 PE=1 SV=1	B
	tr|A0A024R5K1|A0A024R5K1_HUMAN	Coronin OS=Homo sapiens GN=CORO1B PE=3 SV=1	C			tr|V9HW01|V9HW01_HUMAN	Epididymis secretory protein Li 310 OS=Homo sapiens GN=HEL-S-310 PE=2 SV=1	B
	tr|Q6IPI1|Q6IPI1_HUMAN	Ribosomal protein L29 OS=Homo sapiens GN=RPL29 PE=2 SV=1	C			tr|E5RFZ1|E5RFZ1_HUMAN	Neuroblastoma suppressor of tumorigenicity 1 (Fragment) OS=Homo sapiens GN=NBL1 PE=1 SV=1	B
	tr|A0A024RAY2|A0A024RAY2_HUMAN	Keratin 18, isoform CRA_a OS=Homo sapiens GN=KRT18 PE=3 SV=1	C			sp|Q96RQ3|MCCA_HUMAN	Methylcrotonoyl-CoA carboxylase subunit alpha, mitochondrial OS=Homo sapiens GN=MCCC1 PE=1 SV=3	B
	tr|B3KM36|B3KM36_HUMAN	cDNA FLJ10153 fis, clone HEMBA1003417, highly similar to BAG family molecular chaperone regulator 2 OS=Homo sapiens PE=2 SV=1	C			tr|F8W895|F8W895_HUMAN	G patch domain-containing protein 4 (Fragment) OS=Homo sapiens GN=GPATCH4 PE=1 SV=1	B
	sp|P49327|FAS_HUMAN	Fatty acid synthase OS=Homo sapiens GN=FASN PE=1 SV=3	C			tr|M0R1H0|M0R1H0_HUMAN	rRNA 2'-O-methyltransferase fibrillarin (Fragment) OS=Homo sapiens GN=FBL PE=1 SV=1	B
	tr|Q6IBT3|Q6IBT3_HUMAN	CCT7 protein OS=Homo sapiens GN=CCT7 PE=2 SV=1	C			tr|K7ES28|K7ES28_HUMAN	Protein strawberry notch homolog 2 OS=Homo sapiens GN=SBNO2 PE=1 SV=1	B
	tr|A0A024R4A5|A0A024R4A5_HUMAN	Trinucleotide repeat containing 15, isoform CRA_a OS=Homo sapiens GN=TNRC15 PE=4 SV=1	C			tr|J3KQN4|J3KQN4_HUMAN	60S ribosomal protein L36a OS=Homo sapiens GN=RPL36A PE=3 SV=1	B
	tr|V9HW01|V9HW01_HUMAN	Epididymis secretory protein Li 310 OS=Homo sapiens GN=HEL-S-310 PE=2 SV=1	C			tr|V9GZN0|V9GZN0_HUMAN	Histone H2A gene (lambda-HHG55) (Fragment) OS=Homo sapiens PE=4 SV=1	B
	sp|P51610|HCFC1_HUMAN	Host cell factor 1 OS=Homo sapiens GN=HCFC1 PE=1 SV=2	C			tr|Q659G6|Q659G6_HUMAN	Putative uncharacterized protein DKFZp586L2022 (Fragment) OS=Homo sapiens GN=DKFZp586L2022 PE=2 SV=1	B
	tr|Q4LE58|Q4LE58_HUMAN	EIF4G1 variant protein (Fragment) OS=Homo sapiens GN=EIF4G1 variant protein PE=2 SV=1	C			sp|P31512|FMO4_HUMAN	Dimethylaniline monooxygenase [N-oxide-forming] 4 OS=Homo sapiens GN=FMO4 PE=1 SV=3	B
	tr|Q8TB01|Q8TB01_HUMAN	Similar to cytoskeleton-associated protein 4 (Fragment) OS=Homo sapiens PE=2 SV=1	C			tr|Q0QEW2|Q0QEW2_HUMAN	Ribosomal protein L18 (Fragment) OS=Homo sapiens GN=RPL18 PE=2 SV=1	B
	tr|F8W7U8|F8W7U8_HUMAN	Double-strand break repair protein MRE11A OS=Homo sapiens GN=MRE11A PE=1 SV=1	C			tr|M0R1H6|M0R1H6_HUMAN	40S ribosomal protein S11 OS=Homo sapiens GN=RPS11 PE=1 SV=1	B
	tr|B4E2D6|B4E2D6_HUMAN	cDNA FLJ61066, highly similar to Segment polarity protein dishevelled homolog DVL-2 OS=Homo sapiens PE=2 SV=1	C			tr|Q8WVW5|Q8WVW5_HUMAN	Putative uncharacterized protein (Fragment) OS=Homo sapiens PE=2 SV=1	B
	tr|D3DPS3|D3DPS3_HUMAN	Arginine/proline rich coiled-coil 1, isoform CRA_b OS=Homo sapiens GN=RPRC1 PE=4 SV=1	C			tr|K7ES00|K7ES00_HUMAN	Histone H3.3 (Fragment) OS=Homo sapiens GN=H3F3B PE=1 SV=1	B
	tr|M0QZC5|M0QZC5_HUMAN	40S ribosomal protein S11 OS=Homo sapiens GN=RPS11 PE=1 SV=1	C			tr|A0A024QZH6|A0A024QZH6_HUMAN	Serine arginine-rich pre-mRNA splicing factor SR-A1, isoform CRA_a OS=Homo sapiens GN=SR-A1 PE=4 SV=1	B
	tr|A8K4C8|A8K4C8_HUMAN	60S ribosomal protein L13 OS=Homo sapiens GN=RPL13 PE=2 SV=1	C			tr|Q9BY74|Q9BY74_HUMAN	Ribosomal protein L7a (Fragment) OS=Homo sapiens GN=RP-L7a PE=2 SV=1	B
	tr|E9PKZ0|E9PKZ0_HUMAN	60S ribosomal protein L8 (Fragment) OS=Homo sapiens GN=RPL8 PE=1 SV=1	C			tr|B3KVY2|B3KVY2_HUMAN	cDNA FLJ41718 fis, clone HLUNG2013097, highly similar to SPLICING FACTOR, ARGININE/SERINE-RICH 2 OS=Homo sapiens PE=2 SV=1	B
	tr|E9PRS3|E9PRS3_HUMAN	Serpin H1 (Fragment) OS=Homo sapiens GN=SERPINH1 PE=1 SV=6	C			tr|E9PR30|E9PR30_HUMAN	40S ribosomal protein S30 OS=Homo sapiens GN=FAU PE=1 SV=1	B
	sp|Q9Y5K6|CD2AP_HUMAN	CD2-associated protein OS=Homo sapiens GN=CD2AP PE=1 SV=1	C			tr|F8W927|F8W927_HUMAN	Calcyphosin-2 OS=Homo sapiens GN=CAPS2 PE=4 SV=1	B
	tr|Q9BTQ7|Q9BTQ7_HUMAN	Similar to ribosomal protein L23 (Fragment) OS=Homo sapiens PE=2 SV=1	C			tr|Q96QL0|Q96QL0_HUMAN	Ribosomal protein L3 OS=Homo sapiens GN=RPL3 PE=2 SV=1	B
	tr|Q53RR5|Q53RR5_HUMAN	Putative uncharacterized protein YWHAQ (Fragment) OS=Homo sapiens GN=YWHAQ PE=4 SV=1	C			sp|P13645|K1C10_HUMAN	Keratin, type I cytoskeletal 10 OS=Homo sapiens GN=KRT10 PE=1 SV=6	B
	tr|B4DV79|B4DV79_HUMAN	Eukaryotic translation initiation factor 3 subunit B OS=Homo sapiens GN=EIF3B PE=2 SV=1	C			tr|Q6GY32|Q6GY32_HUMAN	Urokinase plasminogen activator receptor (Fragment) OS=Homo sapiens GN=PLAUR PE=4 SV=1	B
	sp|P78527|PRKDC_HUMAN	DNA-dependent protein kinase catalytic subunit OS=Homo sapiens GN=PRKDC PE=1 SV=3	C			RRRRRtr|J3KQ26|J3KQ26_HUMAN	REVERSED Armadillo repeat-containing protein 5 OS=Homo sapiens GN=ARMC5 PE=1 SV=1	B
	tr|V9HW92|V9HW92_HUMAN	Epididymis secretory protein Li 112 OS=Homo sapiens GN=HEL-S-112 PE=2 SV=1	C			sp|Q09666|AHNK_HUMAN	Neuroblast differentiation-associated protein AHNAK OS=Homo sapiens GN=AHNAK PE=1 SV=2	C
	tr|Q9H6X9|Q9H6X9_HUMAN	cDNA: FLJ21717 fis, clone COL10322 OS=Homo sapiens PE=2 SV=1	C			tr|A8K5I0|A8K5I0_HUMAN	Epididymis secretory protein Li 103 OS=Homo sapiens GN=HSPA1B PE=2 SV=1	C
	tr|B1AQP2|B1AQP2_HUMAN	Prefoldin subunit 2 OS=Homo sapiens GN=PFDN2 PE=2 SV=1	C			tr|B2ZZ90|B2ZZ90_HUMAN	Acetyl-Coenzyme A carboxylase alpha OS=Homo sapiens GN=ACACA PE=2 SV=1	C
	tr|A0A0C4DH52|A0A0C4DH52_HUMAN	Constitutive coactivator of PPAR-gamma-like protein 1 (Fragment) OS=Homo sapiens GN=FAM120A PE=1 SV=1	C			tr|Q60FE6|Q60FE6_HUMAN	Filamin A OS=Homo sapiens GN=FLNA PE=2 SV=1	C
	tr|B2RDE1|B2RDE1_HUMAN	cDNA, FLJ96568, highly similar to Homo sapiens tropomyosin 3 (TPM3), mRNA OS=Homo sapiens PE=2 SV=1	C			sp|P35580-4|MYH10_HUMAN	Isoform 4 of Myosin-10 OS=Homo sapiens GN=MYH10	C
	tr|Q59GX9|Q59GX9_HUMAN	Ribosomal protein L5 variant (Fragment) OS=Homo sapiens PE=2 SV=1	C			tr|V9HW22|V9HW22_HUMAN	Epididymis luminal protein 33 OS=Homo sapiens GN=HEL-S-72p PE=2 SV=1	C
	tr|B4DMB9|B4DMB9_HUMAN	cDNA FLJ59285, highly similar to Pleckstrin homology domain-containing family A member 5 (Fragment) OS=Homo sapiens PE=2 SV=1	C			tr|A0A024R1N1|A0A024R1N1_HUMAN	Myosin, heavy polypeptide 9, non-muscle, isoform CRA_a OS=Homo sapiens GN=MYH9 PE=4 SV=1	C
	tr|Q53XM7|Q53XM7_HUMAN	VAMP (Vesicle-associated membrane protein)-associated protein B and C OS=Homo sapiens GN=VAPB PE=1 SV=1	C			tr|A0A024R5C5|A0A024R5C5_HUMAN	Pyruvate carboxylase OS=Homo sapiens GN=PC PE=4 SV=1	C
	sp|P04350|TBB4A_HUMAN	Tubulin beta-4A chain OS=Homo sapiens GN=TUBB4A PE=1 SV=2	C			tr|Q8N6N5|Q8N6N5_HUMAN	Tubulin, beta 2C OS=Homo sapiens GN=TUBB2C PE=2 SV=1	C
	sp|P17987|TCPA_HUMAN	T-complex protein 1 subunit alpha OS=Homo sapiens GN=TCP1 PE=1 SV=1	C			tr|Q53GK6|Q53GK6_HUMAN	Beta actin variant (Fragment) OS=Homo sapiens PE=2 SV=1	C
	sp|P36578|RL4_HUMAN	60S ribosomal protein L4 OS=Homo sapiens GN=RPL4 PE=1 SV=5	C			tr|B5BUB1|B5BUB1_HUMAN	RuvB-like 1 (Fragment) OS=Homo sapiens GN=RUVBL1 PE=2 SV=1	C
	tr|O95036|O95036_HUMAN	Similar to 60S ribosomal protein L7; similar to P18124 (PID:d133021) OS=Homo sapiens GN=WUGSC:H_RG054D04.1 PE=3 SV=1	C			sp|P52272-2|HNRPM_HUMAN	Isoform 2 of Heterogeneous nuclear ribonucleoprotein M OS=Homo sapiens GN=HNRNPM	C
	tr|B4DFR2|B4DFR2_HUMAN	cDNA FLJ59194, moderately similar to Dynein light chain 2A, cytoplasmic OS=Homo sapiens PE=2 SV=1	C			sp|P68363|TBA1B_HUMAN	Tubulin alpha-1B chain OS=Homo sapiens GN=TUBA1B PE=1 SV=1	C
	tr|Q5VVD0|Q5VVD0_HUMAN	Ribosomal protein L11, isoform CRA_b OS=Homo sapiens GN=RPL11 PE=2 SV=1	C			tr|V9HWB4|V9HWB4_HUMAN	Epididymis secretory sperm binding protein Li 89n OS=Homo sapiens GN=HEL-S-89n PE=2 SV=1	C
	tr|Q1WWK5|Q1WWK5_HUMAN	SEPT9 protein (Fragment) OS=Homo sapiens GN=SEPT9 PE=2 SV=1	C			sp|Q9Y230|RUVB2_HUMAN	RuvB-like 2 OS=Homo sapiens GN=RUVBL2 PE=1 SV=3	C
	tr|A0A024R1U0|A0A024R1U0_HUMAN	Ran GTPase activating protein 1, isoform CRA_d OS=Homo sapiens GN=RANGAP1 PE=4 SV=1	C			sp|Q14008|CKAP5_HUMAN	Cytoskeleton-associated protein 5 OS=Homo sapiens GN=CKAP5 PE=1 SV=3	C
	sp|P05787|K2C8_HUMAN	Keratin, type II cytoskeletal 8 OS=Homo sapiens GN=KRT8 PE=1 SV=7	C			sp|Q14247|SRC8_HUMAN	Src substrate cortactin OS=Homo sapiens GN=CTTN PE=1 SV=2	C
	sp|P16615|AT2A2_HUMAN	Sarcoplasmic/endoplasmic reticulum calcium ATPase 2 OS=Homo sapiens GN=ATP2A2 PE=1 SV=1	C			tr|H0Y2V6|H0Y2V6_HUMAN	Centrosomal protein of 170 kDa (Fragment) OS=Homo sapiens GN=CEP170 PE=1 SV=1	C
	tr|Q9HBB3|Q9HBB3_HUMAN	60S ribosomal protein L6 OS=Homo sapiens PE=2 SV=1	C			tr|E9PHF7|E9PHF7_HUMAN	Methylcrotonoyl-CoA carboxylase subunit alpha, mitochondrial OS=Homo sapiens GN=MCCC1 PE=1 SV=1	C
	tr|Q53GE1|Q53GE1_HUMAN	RAN binding protein 3 isoform RANBP3-a variant (Fragment) OS=Homo sapiens PE=2 SV=1	C			tr|Q53HU0|Q53HU0_HUMAN	Chaperonin containing TCP1, subunit 8 (Theta) variant (Fragment) OS=Homo sapiens PE=2 SV=1	C
	tr|B3KSM6|B3KSM6_HUMAN	cDNA FLJ36606 fis, clone TRACH2015654, highly similar to HEAT SHOCK 70 kDa PROTEIN 6 OS=Homo sapiens PE=2 SV=1	C			sp|P05165|PCCA_HUMAN	Propionyl-CoA carboxylase alpha chain, mitochondrial OS=Homo sapiens GN=PCCA PE=1 SV=4	C
	tr|B2R6L0|B2R6L0_HUMAN	cDNA, FLJ93005, highly similar to Homo sapiens tubulin, beta polypeptide (TUBB), mRNA OS=Homo sapiens PE=2 SV=1	C			tr|J3KNL6|J3KNL6_HUMAN	Protein transport protein Sec16A OS=Homo sapiens GN=SEC16A PE=1 SV=1	C
	tr|M0QZM1|M0QZM1_HUMAN	Heterogeneous nuclear ribonucleoprotein M (Fragment) OS=Homo sapiens GN=HNRNPM PE=1 SV=1	C			sp|Q9HCC0|MCCB_HUMAN	Methylcrotonoyl-CoA carboxylase beta chain, mitochondrial OS=Homo sapiens GN=MCCC2 PE=1 SV=1	C
	tr|B4DP54|B4DP54_HUMAN	cDNA FLJ52712, highly similar to Tubulin beta-6 chain OS=Homo sapiens PE=2 SV=1	C			tr|B3KX11|B3KX11_HUMAN	T-complex protein 1 subunit gamma OS=Homo sapiens PE=2 SV=1	C
	sp|P48634|PRC2A_HUMAN	Protein PRRC2A OS=Homo sapiens GN=PRRC2A PE=1 SV=3	C			tr|A0A087WWU8|A0A087WWU8_HUMAN	Tropomyosin alpha-3 chain OS=Homo sapiens GN=TPM3 PE=1 SV=1	C
	tr|Q05CT8|Q05CT8_HUMAN	NEDD1 protein (Fragment) OS=Homo sapiens GN=NEDD1 PE=2 SV=1	C			sp|P12270|TPR_HUMAN	Nucleoprotein TPR OS=Homo sapiens GN=TPR PE=1 SV=3	C
	tr|H6VRG1|H6VRG1_HUMAN	Keratin 1 OS=Homo sapiens GN=KRT1 PE=3 SV=1	C			tr|J3KND3|J3KND3_HUMAN	Myosin light polypeptide 6 OS=Homo sapiens GN=MYL6 PE=1 SV=1	C
	tr|A0A087WW06|A0A087WW06_HUMAN	Tetratricopeptide repeat protein 28 OS=Homo sapiens GN=TTC28 PE=1 SV=1	C			tr|V9HW43|V9HW43_HUMAN	Epididymis secretory protein Li 102 OS=Homo sapiens GN=HEL-S-102 PE=2 SV=1	C
	sp|O14497|ARI1A_HUMAN	AT-rich interactive domain-containing protein 1A OS=Homo sapiens GN=ARID1A PE=1 SV=3	C			tr|Q59ET3|Q59ET3_HUMAN	Chaperonin containing TCP1, subunit 6A isoform a variant (Fragment) OS=Homo sapiens PE=2 SV=1	C
	tr|Q96HX3|Q96HX3_HUMAN	Dolichyl-diphosphooligosaccharide--protein glycosyltransferase subunit 1 (Fragment) OS=Homo sapiens PE=2 SV=1	C			sp|Q9ULH7|MKL2_HUMAN	MKL/myocardin-like protein 2 OS=Homo sapiens GN=MKL2 PE=1 SV=3	C
	tr|Q7Z612|Q7Z612_HUMAN	Acidic ribosomal phosphoprotein P1 OS=Homo sapiens PE=2 SV=1	C			sp|P49327|FAS_HUMAN	Fatty acid synthase OS=Homo sapiens GN=FASN PE=1 SV=3	C
	tr|Q53FA5|Q53FA5_HUMAN	Protein translocation complex beta variant (Fragment) OS=Homo sapiens PE=2 SV=1	C			tr|V9HW37|V9HW37_HUMAN	Epididymis secretory protein Li 69 OS=Homo sapiens GN=HEL-S-69 PE=1 SV=1	C
	tr|E9PGG1|E9PGG1_HUMAN	Cytoplasmic dynein 1 intermediate chain 2 (Fragment) OS=Homo sapiens GN=DYNC1I2 PE=1 SV=1	C			tr|A8K3C3|A8K3C3_HUMAN	T-complex protein 1 subunit delta OS=Homo sapiens PE=2 SV=1	C
	tr|E7EPN9|E7EPN9_HUMAN	Protein PRRC2C OS=Homo sapiens GN=PRRC2C PE=1 SV=1	C			tr|A0A024R5K1|A0A024R5K1_HUMAN	Coronin OS=Homo sapiens GN=CORO1B PE=3 SV=1	C
	tr|B7Z5E7|B7Z5E7_HUMAN	cDNA FLJ51046, highly similar to 60 kDa heat shock protein, mitochondrial OS=Homo sapiens PE=2 SV=1	C			sp|Q15654|TRIP6_HUMAN	Thyroid receptor-interacting protein 6 OS=Homo sapiens GN=TRIP6 PE=1 SV=3	C
	sp|Q14157|UBP2L_HUMAN	Ubiquitin-associated protein 2-like OS=Homo sapiens GN=UBAP2L PE=1 SV=2	C			tr|Q5SU16|Q5SU16_HUMAN	Beta 5-tubulin OS=Homo sapiens GN=TUBB PE=2 SV=1	C
	sp|P78318|IGBP1_HUMAN	Immunoglobulin-binding protein 1 OS=Homo sapiens GN=IGBP1 PE=1 SV=1	C			tr|Q6IPS9|Q6IPS9_HUMAN	Elongation factor 1-alpha OS=Homo sapiens GN=EEF1A1 PE=2 SV=1	C
	tr|Q96C98|Q96C98_HUMAN	FHL3 protein OS=Homo sapiens GN=FHL3 PE=1 SV=1	C			tr|F8W7U8|F8W7U8_HUMAN	Double-strand break repair protein MRE11A OS=Homo sapiens GN=MRE11A PE=1 SV=1	C
	tr|Q8TCR4|Q8TCR4_HUMAN	Putative uncharacterized protein DKFZp547M1113 (Fragment) OS=Homo sapiens GN=DKFZp547M1113 PE=2 SV=1	C			tr|Q9BTQ7|Q9BTQ7_HUMAN	Similar to ribosomal protein L23 (Fragment) OS=Homo sapiens PE=2 SV=1	C
	tr|Q70L74|Q70L74_HUMAN	KI67 Antigen (Fragment) OS=Homo sapiens GN=MKI67 PE=2 SV=1	C			tr|Q6IBT3|Q6IBT3_HUMAN	CCT7 protein OS=Homo sapiens GN=CCT7 PE=2 SV=1	C
	tr|Q6FHJ5|Q6FHJ5_HUMAN	SCAMP3 protein (Fragment) OS=Homo sapiens GN=SCAMP3 PE=2 SV=1	C			tr|A0A024R4A5|A0A024R4A5_HUMAN	Trinucleotide repeat containing 15, isoform CRA_a OS=Homo sapiens GN=TNRC15 PE=4 SV=1	C
	tr|Q6FG99|Q6FG99_HUMAN	RPLP1 protein OS=Homo sapiens GN=RPLP1 PE=2 SV=1	C			tr|Q4LE58|Q4LE58_HUMAN	EIF4G1 variant protein (Fragment) OS=Homo sapiens GN=EIF4G1 variant protein PE=2 SV=1	C
	tr|Q3SWU9|Q3SWU9_HUMAN	MSH6 protein (Fragment) OS=Homo sapiens GN=MSH6 PE=2 SV=1	C			tr|A0A024RAY2|A0A024RAY2_HUMAN	Keratin 18, isoform CRA_a OS=Homo sapiens GN=KRT18 PE=3 SV=1	C
	tr|M0R3C3|M0R3C3_HUMAN	Very-long-chain enoyl-CoA reductase OS=Homo sapiens GN=TECR PE=1 SV=1	C			tr|B4DMJ6|B4DMJ6_HUMAN	cDNA FLJ50996, highly similar to 60S ribosomal protein L4 OS=Homo sapiens PE=2 SV=1	C
	tr|L7RT18|L7RT18_HUMAN	V-crk sarcoma virus CT10 oncogene homolog (Avian) OS=Homo sapiens GN=CRK PE=4 SV=1	C			tr|B4E2D6|B4E2D6_HUMAN	cDNA FLJ61066, highly similar to Segment polarity protein dishevelled homolog DVL-2 OS=Homo sapiens PE=2 SV=1	C
	tr|K7ERU2|K7ERU2_HUMAN	KN motif and ankyrin repeat domain-containing protein 2 (Fragment) OS=Homo sapiens GN=KANK2 PE=1 SV=1	C			sp|P17987|TCPA_HUMAN	T-complex protein 1 subunit alpha OS=Homo sapiens GN=TCP1 PE=1 SV=1	C
	tr|K7ERQ8|K7ERQ8_HUMAN	Uncharacterized protein (Fragment) OS=Homo sapiens PE=3 SV=1	C			sp|P16403|H12_HUMAN	Histone H1.2 OS=Homo sapiens GN=HIST1H1C PE=1 SV=2	C
	tr|H0Y8P7|H0Y8P7_HUMAN	Pre-mRNA 3'-end-processing factor FIP1 (Fragment) OS=Homo sapiens GN=FIP1L1 PE=1 SV=1	C			tr|A6NEM2|A6NEM2_HUMAN	Host cell factor 1 OS=Homo sapiens GN=HCFC1 PE=1 SV=2	C
	tr|G8IFA7|G8IFA7_HUMAN	p90 OS=Homo sapiens PE=2 SV=1	C			tr|B2R8R5|B2R8R5_HUMAN	cDNA, FLJ94025, highly similar to Homo sapiens tripartite motif-containing 28 (TRIM28), mRNA OS=Homo sapiens PE=2 SV=1	C
	tr|E9PHI6|E9PHI6_HUMAN	Cytoplasmic dynein 1 light intermediate chain 1 OS=Homo sapiens GN=DYNC1LI1 PE=1 SV=1	C			sp|Q9Y5K6|CD2AP_HUMAN	CD2-associated protein OS=Homo sapiens GN=CD2AP PE=1 SV=1	C
	tr|E7EQL2|E7EQL2_HUMAN	PGAP2-interacting protein OS=Homo sapiens GN=CWH43 PE=1 SV=1	C			tr|Q59GV0|Q59GV0_HUMAN	Propionyl Coenzyme A carboxylase, beta polypeptide variant (Fragment) OS=Homo sapiens PE=2 SV=1	C
	tr|C9K0J5|C9K0J5_HUMAN	Ras association (RalGDS/AF-6) and pleckstrin homology domains 1, isoform CRA_b OS=Homo sapiens GN=RAPH1 PE=1 SV=1	C			tr|V9HW96|V9HW96_HUMAN	Chaperonin containing TCP1, subunit 2 (Beta), isoform CRA_b OS=Homo sapiens GN=HEL-S-100n PE=2 SV=1	C
	tr|C9J8S3|C9J8S3_HUMAN	Ras-related protein Rab-7a OS=Homo sapiens GN=RAB7A PE=1 SV=1	C			tr|Q308M8|Q308M8_HUMAN	RAN binding protein 3 transcript variant a OS=Homo sapiens PE=2 SV=1	C
	tr|B4E106|B4E106_HUMAN	cDNA FLJ53399, highly similar to Monocarboxylate transporter 1 OS=Homo sapiens PE=2 SV=1	C			tr|K7ELS0|K7ELS0_HUMAN	Uncharacterized protein C19orf43 OS=Homo sapiens GN=C19orf43 PE=1 SV=1	C
	tr|B4DM84|B4DM84_HUMAN	cDNA FLJ60694, highly similar to Deubiquitinating protein VCIP135 (EC 3.4.22.-) OS=Homo sapiens PE=2 SV=1	C			sp|O95817|BAG3_HUMAN	BAG family molecular chaperone regulator 3 OS=Homo sapiens GN=BAG3 PE=1 SV=3	C
	tr|B4DL07|B4DL07_HUMAN	cDNA FLJ53353, highly similar to ATP-binding cassette sub-family D member 3 OS=Homo sapiens PE=2 SV=1	C			tr|Q1ZYL5|Q1ZYL5_HUMAN	Tropomyosin 1 alpha variant 6 OS=Homo sapiens PE=2 SV=1	C
	sp|Q96BR5|COA7_HUMAN	Cytochrome c oxidase assembly factor 7 OS=Homo sapiens GN=COA7 PE=1 SV=2	C			tr|H0YM23|H0YM23_HUMAN	Ankyrin repeat domain-containing protein 17 (Fragment) OS=Homo sapiens GN=ANKRD17 PE=1 SV=1	C
	sp|Q8N5C8|TAB3_HUMAN	TGF-beta-activated kinase 1 and MAP3K7-binding protein 3 OS=Homo sapiens GN=TAB3 PE=1 SV=2	C			tr|V9HW01|V9HW01_HUMAN	Epididymis secretory protein Li 310 OS=Homo sapiens GN=HEL-S-310 PE=2 SV=1	C
	sp|P62263|RS14_HUMAN	40S ribosomal protein S14 OS=Homo sapiens GN=RPS14 PE=1 SV=3	C			sp|P49792|RBP2_HUMAN	E3 SUMO-protein ligase RanBP2 OS=Homo sapiens GN=RANBP2 PE=1 SV=2	C
	sp|P49792|RBP2_HUMAN	E3 SUMO-protein ligase RanBP2 OS=Homo sapiens GN=RANBP2 PE=1 SV=2	C			tr|B4DGL0|B4DGL0_HUMAN	cDNA FLJ53619, highly similar to Heat shock protein HSP 90-beta OS=Homo sapiens PE=2 SV=1	C
	tr|B7Z4Y0|B7Z4Y0_HUMAN	cDNA FLJ52711, highly similar to Homo sapiens thioredoxin domain containing 14 (TXNDC14), mRNA OS=Homo sapiens PE=2 SV=1	C			tr|V9HWE1|V9HWE1_HUMAN	Epididymis luminal protein 113 OS=Homo sapiens GN=HEL113 PE=2 SV=1	C
	tr|B2RAR6|B2RAR6_HUMAN	cDNA, FLJ95068, highly similar to Homo sapiens eukaryotic translation elongation factor 1 delta (guanine nucleotide exchange protein) (EEF1D), transcript variant 1, mRNA OS=Homo sapiens PE=2 SV=1	C			tr|V9HW92|V9HW92_HUMAN	Epididymis secretory protein Li 112 OS=Homo sapiens GN=HEL-S-112 PE=2 SV=1	C
	tr|K7EJ18|K7EJ18_HUMAN	RING finger and transmembrane domain-containing protein 1 (Fragment) OS=Homo sapiens GN=RNFT1 PE=1 SV=1	C			tr|Q53RR5|Q53RR5_HUMAN	Putative uncharacterized protein YWHAQ (Fragment) OS=Homo sapiens GN=YWHAQ PE=4 SV=1	C
	tr|E9PQY2|E9PQY2_HUMAN	Prefoldin subunit 4 OS=Homo sapiens GN=PFDN4 PE=1 SV=1	C			tr|G8IFA7|G8IFA7_HUMAN	p90 OS=Homo sapiens PE=2 SV=1	C
	tr|E9PC87|E9PC87_HUMAN	Transmembrane and coiled-coil domains protein 1 OS=Homo sapiens GN=TMCC1 PE=1 SV=1	C			tr|E9PQ34|E9PQ34_HUMAN	Serpin H1 (Fragment) OS=Homo sapiens GN=SERPINH1 PE=1 SV=1	C
	tr|Q8TEN0|Q8TEN0_HUMAN	FLJ00163 protein (Fragment) OS=Homo sapiens GN=FLJ00163 PE=2 SV=1	C			tr|E7EX29|E7EX29_HUMAN	14-3-3 protein zeta/delta (Fragment) OS=Homo sapiens GN=YWHAZ PE=1 SV=1	C
	tr|Q96GX3|Q96GX3_HUMAN	KIAA0118 protein (Fragment) OS=Homo sapiens PE=2 SV=1	C			tr|A0A024R8V0|A0A024R8V0_HUMAN	Septin 9, isoform CRA_a OS=Homo sapiens GN=SEPT9 PE=3 SV=1	C
	tr|Q9BQQ5|Q9BQQ5_HUMAN	Ribosomal protein L27a OS=Homo sapiens GN=L27a PE=3 SV=1	C			tr|Q05CT8|Q05CT8_HUMAN	NEDD1 protein (Fragment) OS=Homo sapiens GN=NEDD1 PE=2 SV=1	C
	tr|Q59F34|Q59F34_HUMAN	Ribosomal protein L28 variant (Fragment) OS=Homo sapiens PE=2 SV=1	C			tr|L7RT18|L7RT18_HUMAN	V-crk sarcoma virus CT10 oncogene homolog (Avian) OS=Homo sapiens GN=CRK PE=4 SV=1	C
	tr|V9HW96|V9HW96_HUMAN	Chaperonin containing TCP1, subunit 2 (Beta), isoform CRA_b OS=Homo sapiens GN=HEL-S-100n PE=2 SV=1	C			tr|Q59GX9|Q59GX9_HUMAN	Ribosomal protein L5 variant (Fragment) OS=Homo sapiens PE=2 SV=1	C
	tr|Q53TG0|Q53TG0_HUMAN	Putative uncharacterized protein ZFHX1B (Fragment) OS=Homo sapiens GN=ZFHX1B PE=4 SV=1	C			tr|A0A024RAC0|A0A024RAC0_HUMAN	Leucine zipper protein 1, isoform CRA_a OS=Homo sapiens GN=LUZP1 PE=4 SV=1	C
	RRRRRtr|D6RB45|D6RB45_HUMAN	REVERSED Matrin-3 (Fragment) OS=Homo sapiens GN=MATR3 PE=1 SV=1	C			tr|Q5VVD0|Q5VVD0_HUMAN	Ribosomal protein L11, isoform CRA_b OS=Homo sapiens GN=RPL11 PE=2 SV=1	C
						sp|Q15019|SEPT2_HUMAN	Septin-2 OS=Homo sapiens GN=SEPT2 PE=1 SV=1	C
						tr|Q4VB24|Q4VB24_HUMAN	Histone cluster 1, H1e OS=Homo sapiens GN=HIST1H1E PE=2 SV=1	C
						tr|Q6FHJ5|Q6FHJ5_HUMAN	SCAMP3 protein (Fragment) OS=Homo sapiens GN=SCAMP3 PE=2 SV=1	C
						tr|Q8N5Z7|Q8N5Z7_HUMAN	60S ribosomal protein L6 OS=Homo sapiens GN=RPL6 PE=2 SV=1	C
						sp|P35527|K1C9_HUMAN	Keratin, type I cytoskeletal 9 OS=Homo sapiens GN=KRT9 PE=1 SV=3	C
						tr|Q53HL1|Q53HL1_HUMAN	Myosin regulatory light chain MRCL3 variant (Fragment) OS=Homo sapiens PE=2 SV=1	C
						sp|P78527|PRKDC_HUMAN	DNA-dependent protein kinase catalytic subunit OS=Homo sapiens GN=PRKDC PE=1 SV=3	C
						tr|A0A024R1U0|A0A024R1U0_HUMAN	Ran GTPase activating protein 1, isoform CRA_d OS=Homo sapiens GN=RANGAP1 PE=4 SV=1	C
						tr|Q53FC7|Q53FC7_HUMAN	Heat shock 70kDa protein 6 (HSP70B') variant (Fragment) OS=Homo sapiens PE=1 SV=1	C
						tr|B4DP54|B4DP54_HUMAN	cDNA FLJ52712, highly similar to Tubulin beta-6 chain OS=Homo sapiens PE=2 SV=1	C
						tr|B2R6L0|B2R6L0_HUMAN	cDNA, FLJ93005, highly similar to Homo sapiens tubulin, beta polypeptide (TUBB), mRNA OS=Homo sapiens PE=2 SV=1	C
						sp|P05787|K2C8_HUMAN	Keratin, type II cytoskeletal 8 OS=Homo sapiens GN=KRT8 PE=1 SV=7	C
						tr|H0YCK7|H0YCK7_HUMAN	Elongation factor 1-delta (Fragment) OS=Homo sapiens GN=EEF1D PE=1 SV=1	C
						tr|Q59EJ3|Q59EJ3_HUMAN	Heat shock 70kDa protein 1A variant (Fragment) OS=Homo sapiens PE=2 SV=1	C
						sp|P04350|TBB4A_HUMAN	Tubulin beta-4A chain OS=Homo sapiens GN=TUBB4A PE=1 SV=2	C
						tr|F5H5D3|F5H5D3_HUMAN	Tubulin alpha-1C chain OS=Homo sapiens GN=TUBA1C PE=1 SV=1	C
						sp|Q9BVA1|TBB2B_HUMAN	Tubulin beta-2B chain OS=Homo sapiens GN=TUBB2B PE=1 SV=1	C
						sp|O00763|ACACB_HUMAN	Acetyl-CoA carboxylase 2 OS=Homo sapiens GN=ACACB PE=1 SV=3	C
						tr|D6R904|D6R904_HUMAN	Tropomyosin alpha-3 chain OS=Homo sapiens GN=TPM3 PE=1 SV=1	C
						tr|B4DMB9|B4DMB9_HUMAN	cDNA FLJ59285, highly similar to Pleckstrin homology domain-containing family A member 5 (Fragment) OS=Homo sapiens PE=2 SV=1	C
						tr|B4DFR2|B4DFR2_HUMAN	cDNA FLJ59194, moderately similar to Dynein light chain 2A, cytoplasmic OS=Homo sapiens PE=2 SV=1	C
						tr|A0A0C4DGG9|A0A0C4DGG9_HUMAN	Chromodomain-helicase-DNA-binding protein 4 OS=Homo sapiens GN=CHD4 PE=1 SV=1	C
						tr|A0A087WV66|A0A087WV66_HUMAN	Antigen KI-67 OS=Homo sapiens GN=MKI67 PE=1 SV=1	C
						tr|Q5H909|Q5H909_HUMAN	Melanoma-associated antigen D2 OS=Homo sapiens GN=MAGED2 PE=1 SV=2	C
						tr|A8K4C8|A8K4C8_HUMAN	60S ribosomal protein L13 OS=Homo sapiens GN=RPL13 PE=2 SV=1	C
						sp|Q9UM54|MYO6_HUMAN	Unconventional myosin-VI OS=Homo sapiens GN=MYO6 PE=1 SV=4	C
						sp|Q3KQU3|MA7D1_HUMAN	MAP7 domain-containing protein 1 OS=Homo sapiens GN=MAP7D1 PE=1 SV=1	C
						sp|Q13409-6|DC1I2_HUMAN	Isoform 2F of Cytoplasmic dynein 1 intermediate chain 2 OS=Homo sapiens GN=DYNC1I2	C
						tr|V9HW55|V9HW55_HUMAN	Epididymis secretory protein Li 275 OS=Homo sapiens GN=HEL-S-275 PE=2 SV=1	C
						tr|Q9BRL5|Q9BRL5_HUMAN	CALM3 protein OS=Homo sapiens PE=1 SV=1	C
						tr|Q8NA39|Q8NA39_HUMAN	cDNA FLJ35870 fis, clone TESTI2007998, highly similar to SEGMENT POLARITY PROTEIN DISHEVELLED HOMOLOG DVL-1 OS=Homo sapiens PE=2 SV=1	C
						tr|Q7Z3C4|Q7Z3C4_HUMAN	Putative uncharacterized protein DKFZp686J0330 OS=Homo sapiens GN=DKFZp686J0330 PE=2 SV=1	C
						tr|Q53GG0|Q53GG0_HUMAN	Epithelial protein lost in neoplasm beta variant (Fragment) OS=Homo sapiens PE=2 SV=1	C
						tr|Q05BL1|Q05BL1_HUMAN	TP53BP2 protein OS=Homo sapiens GN=TP53BP2 PE=2 SV=1	C
						tr|F8W726|F8W726_HUMAN	Ubiquitin-associated protein 2-like OS=Homo sapiens GN=UBAP2L PE=1 SV=2	C
						tr|F5H6E2|F5H6E2_HUMAN	Unconventional myosin-Ic OS=Homo sapiens GN=MYO1C PE=1 SV=1	C
						tr|E9PID8|E9PID8_HUMAN	Cleavage stimulation factor subunit 2 OS=Homo sapiens GN=CSTF2 PE=1 SV=1	C
						tr|C9K0J5|C9K0J5_HUMAN	Ras association (RalGDS/AF-6) and pleckstrin homology domains 1, isoform CRA_b OS=Homo sapiens GN=RAPH1 PE=1 SV=1	C
						tr|B3GQS7|B3GQS7_HUMAN	Mitochondrial heat shock 60kD protein 1 variant 1 OS=Homo sapiens GN=HSPD1 PE=2 SV=1	C
						tr|B2R841|B2R841_HUMAN	Serine/threonine-protein kinase PLK OS=Homo sapiens PE=2 SV=1	C
						tr|A0A024RAS2|A0A024RAS2_HUMAN	Histone H2A OS=Homo sapiens GN=H2AFJ PE=3 SV=1	C
						sp|Q9UKY7|CDV3_HUMAN	Protein CDV3 homolog OS=Homo sapiens GN=CDV3 PE=1 SV=1	C
						sp|Q9NZB2|F120A_HUMAN	Constitutive coactivator of PPAR-gamma-like protein 1 OS=Homo sapiens GN=FAM120A PE=1 SV=2	C
						sp|Q6UN15-3|FIP1_HUMAN	Isoform 3 of Pre-mRNA 3'-end-processing factor FIP1 OS=Homo sapiens GN=FIP1L1	C
						tr|V9HWF5|V9HWF5_HUMAN	Peptidyl-prolyl cis-trans isomerase OS=Homo sapiens GN=HEL-S-69p PE=2 SV=1	C
						tr|Q96C98|Q96C98_HUMAN	FHL3 protein OS=Homo sapiens GN=FHL3 PE=1 SV=1	C
						tr|Q86UM1|Q86UM1_HUMAN	Putative uncharacterized protein EIF3S9 (Fragment) OS=Homo sapiens GN=EIF3S9 PE=4 SV=1	C
						tr|Q6ZMJ6|Q6ZMJ6_HUMAN	FLJ00420 protein (Fragment) OS=Homo sapiens GN=FLJ00420 PE=2 SV=1	C
						tr|Q6IBU0|Q6IBU0_HUMAN	EIF5 protein OS=Homo sapiens GN=EIF5 PE=2 SV=1	C
						tr|Q5MK14|Q5MK14_HUMAN	Leukemia-associated protein (Fragment) OS=Homo sapiens PE=2 SV=1	C
						tr|J3QS96|J3QS96_HUMAN	60S ribosomal protein L17 (Fragment) OS=Homo sapiens GN=RPL17 PE=3 SV=1	C
						tr|H7C5N8|H7C5N8_HUMAN	Protein PRRC2C (Fragment) OS=Homo sapiens GN=PRRC2C PE=1 SV=1	C
						tr|H0YJL1|H0YJL1_HUMAN	Apoptosis-stimulating of p53 protein 1 (Fragment) OS=Homo sapiens GN=PPP1R13B PE=1 SV=1	C
						tr|B4E106|B4E106_HUMAN	cDNA FLJ53399, highly similar to Monocarboxylate transporter 1 OS=Homo sapiens PE=2 SV=1	C
						tr|B4DKS0|B4DKS0_HUMAN	cDNA FLJ53381, highly similar to Monocarboxylate transporter 1 OS=Homo sapiens PE=2 SV=1	C
						tr|B3KN59|B3KN59_HUMAN	cDNA FLJ13673 fis, clone PLACE1011858, highly similar to BAG family molecular chaperone regulator 2 OS=Homo sapiens PE=2 SV=1	C
						tr|B1AQP2|B1AQP2_HUMAN	Prefoldin subunit 2 OS=Homo sapiens GN=PFDN2 PE=2 SV=1	C
						tr|A8MST6|A8MST6_HUMAN	Centrosomal protein of 78 kDa OS=Homo sapiens GN=CEP78 PE=1 SV=2	C
						sp|Q92997|DVL3_HUMAN	Segment polarity protein dishevelled homolog DVL-3 OS=Homo sapiens GN=DVL3 PE=1 SV=2	C
						sp|P78318|IGBP1_HUMAN	Immunoglobulin-binding protein 1 OS=Homo sapiens GN=IGBP1 PE=1 SV=1	C
						sp|P62263|RS14_HUMAN	40S ribosomal protein S14 OS=Homo sapiens GN=RPS14 PE=1 SV=3	C
						tr|A0A024R254|A0A024R254_HUMAN	Melanoma antigen family D, 1, isoform CRA_a OS=Homo sapiens GN=MAGED1 PE=4 SV=1	C
						tr|Q6NZ52|Q6NZ52_HUMAN	Ribosomal protein L27a OS=Homo sapiens GN=RPL27A PE=2 SV=1	C
						tr|Q96HX3|Q96HX3_HUMAN	Dolichyl-diphosphooligosaccharide--protein glycosyltransferase subunit 1 (Fragment) OS=Homo sapiens PE=2 SV=1	C
						tr|E5RK35|E5RK35_HUMAN	Tumor protein D52 OS=Homo sapiens GN=TPD52 PE=1 SV=1	C
						tr|V9HW29|V9HW29_HUMAN	Kinesin-like protein OS=Homo sapiens GN=HEL-S-61 PE=1 SV=1	C
						tr|V9HWD6|V9HWD6_HUMAN	Epididymis secretory protein Li 1 OS=Homo sapiens GN=HEL-S-1 PE=2 SV=1	C
						tr|Q6I9R8|Q6I9R8_HUMAN	FHL2 protein OS=Homo sapiens GN=FHL2 PE=2 SV=1	C
						sp|P78368|KC1G2_HUMAN	Casein kinase I isoform gamma-2 OS=Homo sapiens GN=CSNK1G2 PE=1 SV=1	C
						tr|A1L3A7|A1L3A7_HUMAN	Nuclear fragile X mental retardation protein interacting protein 2 OS=Homo sapiens GN=NUFIP2 PE=1 SV=1	C
						tr|Q8TB01|Q8TB01_HUMAN	Similar to cytoskeleton-associated protein 4 (Fragment) OS=Homo sapiens PE=2 SV=1	C
						tr|S5LSP3|S5LSP3_HUMAN	MLX interacting-like protein (Fragment) OS=Homo sapiens GN=MLXIPL PE=4 SV=1	C
						tr|F5H3C1|F5H3C1_HUMAN	Centromere/kinetochore protein zw10 homolog OS=Homo sapiens GN=ZW10 PE=1 SV=1	C
						sp|P16615|AT2A2_HUMAN	Sarcoplasmic/endoplasmic reticulum calcium ATPase 2 OS=Homo sapiens GN=ATP2A2 PE=1 SV=1	C
						tr|Q5HYI3|Q5HYI3_HUMAN	Putative uncharacterized protein DKFZp686N1815 OS=Homo sapiens GN=DKFZp686N1815 PE=2 SV=1	C
						tr|U3KQK0|U3KQK0_HUMAN	Histone H2B OS=Homo sapiens GN=HIST1H2BN PE=1 SV=1	C
						tr|C9J8S3|C9J8S3_HUMAN	Ras-related protein Rab-7a OS=Homo sapiens GN=RAB7A PE=1 SV=1	C
						tr|B4E3A4|B4E3A4_HUMAN	cDNA FLJ57283, highly similar to Actin, cytoplasmic 2 OS=Homo sapiens PE=2 SV=1	C
						tr|Q59ES2|Q59ES2_HUMAN	Inositol 1,4,5-trisphosphate receptor type 3 variant (Fragment) OS=Homo sapiens PE=2 SV=1	C
						RRRRRtr|A4D222|A4D222_HUMAN	REVERSED Putative uncharacterized protein LOC401438 OS=Homo sapiens GN=LOC401438 PE=4 SV=1	C
