# Supplementary material for: Microcephaly-associated protein WDR62 supports purine metabolism by interacting with co-chaperone BAG2
Source: EMBO J. 2026 Mar 5;45(7):2157–81. doi: 10.1038/s44318-026-00724-0 (PMC13043766; doi:10.1038/s44318-026-00724-0)
Supplement: Supplementary file 5 — Source data Fig. 2 [file 44318_2026_724_MOESM5_ESM.zip]

Archive with 4 entries (3 files):
- Fig. 2/
- Fig. 2/Fig. 2D+2E.xlsx
- Fig. 2/Fig. 2D.TIF
- Fig. 2/Fig. 2E.TIF
