# Supplementary material for: Microcephaly-associated protein WDR62 supports purine metabolism by interacting with co-chaperone BAG2
Source: EMBO J. 2026 Mar 5;45(7):2157–81. doi: 10.1038/s44318-026-00724-0 (PMC13043766; doi:10.1038/s44318-026-00724-0)
Supplement: Supplementary file 5 — Source data Fig. 2 [file 44318_2026_724_MOESM5_ESM.zip › Fig. 2/Fig. 2D+2E.xlsx]

## Sheet: Fig. 2D
FL	N	C
1	0.944053	0.174136
1	1.93447	0.242154
1	1.08348	0.013133

## Sheet: Fig. 2E
FL	R438H	V65M	3936dupC
1	1.23413	1.57159	0.26739
1	1.47037	4.48979	0.092471
1	2.5787	0.757908	0.115076
1	1.23725	1.06044
1	1.83867	4.75157
1	1.64445	3.06383
