# Supplementary material for: Microcephaly-associated protein WDR62 supports purine metabolism by interacting with co-chaperone BAG2
Source: EMBO J. 2026 Mar 5;45(7):2157–81. doi: 10.1038/s44318-026-00724-0 (PMC13043766; doi:10.1038/s44318-026-00724-0)
Supplement: Supplementary file 6 — Source data Fig. 3 [file 44318_2026_724_MOESM6_ESM.zip]

Archive with 19 entries (18 files):
- Fig. 3/
- Fig. 3/Fig. 3C.tif
- Fig. 3/Fig. 3B.tif
- Fig. 3/Fig. 3J - Control + CHX.tif
- Fig. 3/Fig. 3J - Control.tif
- Fig. 3/Fig. 3J - Sorb + CHX.tif
- Fig. 3/Fig. 3J - Sorb.tif
- Fig. 3/Fig. 3J - Arsenite + CHX.tif
- Fig. 3/Fig. 3J - Arsenite.tif
- Fig. 3/Fig. 3A - Dextrose.tif
- Fig. 3/Fig. 3A - Sorbitol.tif
- Fig. 3/Fig. 3A - Sucrose.tif
- Fig. 3/Fig. 3A - Control.tif
- Fig. 3/Fig. 3H - 120 s.tif
- Fig. 3/Fig. 3H - 130 s.tif
- Fig. 3/Fig. 3H - 140 s.tif
- Fig. 3/Fig. 3H - 150 s.tif
- Fig. 3/Fig. 3G.czi
- Fig. 3/Fig. 3B, 3D, 3E, 3F, 3I, 3K, 3L.xlsx
