# Supplementary material for: Microcephaly-associated protein WDR62 supports purine metabolism by interacting with co-chaperone BAG2
Source: EMBO J. 2026 Mar 5;45(7):2157–81. doi: 10.1038/s44318-026-00724-0 (PMC13043766; doi:10.1038/s44318-026-00724-0)
Supplement: Supplementary file 6 — Source data Fig. 3 [file 44318_2026_724_MOESM6_ESM.zip › Fig. 3/Fig. 3B, 3D, 3E, 3F, 3I, 3K, 3L.xlsx]

## Sheet: Fig. 3B
	Time (min)	Condensed area (norm)	Sorbitol concentration (M)
	0	0.0112867	0
		0.0123604
		0.0112484
		0.00941804
		0.0161494	0.0163934
		0.0416417
		0.0795516
		0.109614
	1	0.169054	0.0322581
		0.22594
		0.190844
		0.212985
		0.227728
		0.234801	0.047619
		0.199967
		0.207706
		0.197697
		0.200937
	2	0.271165	0.0625
		0.275693
		0.323004
		0.344856
		0.339248
		0.372273	0.0769231
		0.349262
		0.333605
		0.345622
		0.325538
	3	0.3519	0.0909091
		0.382051
		0.420782
		0.43755
		0.447033
		0.432198	0.104478
		0.447834
		0.396858
		0.415946
		0.445899
	4	0.424391	0.117647
		0.436418
		0.461419
		0.474843
		0.508796
		0.557666	0.130435
		0.535484
		0.549504
		0.576878
		0.634371
	5	0.624273	0.142857
		0.71492
		0.771571
		0.771205
		0.780561
		0.786004	0.15493
		0.776916
		0.792874
		0.780235
		0.801065
	6	0.779788	0.166667
		0.811986
		0.798304
		0.827673
		0.830343
		0.82884	0.178082
		0.841147
		0.780765
		0.834484
		0.824858
	7	0.857037	0.189189
		0.85456
		0.838694
		0.837546
		0.910871
		0.854154	0.2
		0.909052
		0.912975
		0.906046
		0.828723
	8	0.928471	0.210526
		0.923982
		0.89526
		0.934727
		0.907793
		0.933153	0.220779
		0.913135
		0.94233
		0.937359
		0.957839
	9	0.971236	0.230769
		0.959323
		0.962724
		0.99363
		0.982523
		0.964823
		0.957757	0.240506
		0.968836
		0.952981
		0.852956
	10	0.841156
		0.874781

## Sheet: Fig. 3D
		Circularity
		Per cell data
	Repeat	1	2	3
		0.418551	0.596765	0.488341
		0.497882	0.484512	0.541263
		0.396076	0.546449	0.540718
		0.59414	0.586101	0.505695
		0.431594	0.472956	0.560089
		0.572167	0.479919	0.581734
		0.499823	0.529237	0.429311
		0.542896	0.746979	0.472731
		0.645098	0.656027	0.612155
		0.728242	0.814175	0.621389
		0.434579	0.645626	0.550091
		0.667396	0.679519	0.546228
		0.627259	0.583174	0.522659
		0.561228	0.556768
		0.549184	0.555982
		0.479312
	Average	0.540339	0.595613	0.536339

## Sheet: Fig. 3E
	% of cells with granules
	Control	Sorbitol
	13.6364	94.6746
	17.3678	92.9531
	19.0137	91.6667
		89.8035

## Sheet: Fig. 3F
		# of granules per cell					Granule diameter (µm)
		Per cell data					Per cell data
	Repeat	1	2	3		Repeat	1	2	3
		99	130	23			1.5588	0.738437	0.665232
		131	65	114			0.713239	0.495252	0.628486
		149	246	32			0.547447	0.71766	0.809936
		115	408	45			1.75635	0.538733	0.753793
		210	137	128			1.09103	0.577881	1.03371
		143	131	123			1.30313	0.712375	1.11435
		241	140	62			0.94803	0.46174	0.696907
		172	302	114			1.32904	0.68139	0.795501
		60	148	172			1.02146	0.633033	0.738029
		58	64	145			1.32621	0.753568	0.635834
		62	44	78			0.958768	0.752357	0.880366
		94	55	53			0.674595	0.810322	0.826153
		83	152	58			0.644232	0.593328	0.534396
		122	54	93			1.51955	0.738365	1.03257
		115	53	76			0.80097	0.58844	0.780885
		64	169	58			1.8025	0.629743	0.629302
		133	77	87			1.18502	0.739084	0.818241
		129	137	28			1.07883	0.60951	1.09117
		85	182	49			0.938423	0.566565	0.762702
		64	95	60			0.908139	0.458467	0.567434
		47	112	59			0.803373	0.562575	0.582131
		82	234	46			1.5613	0.57297	0.690367
		38	108	50			0.861793	0.434788	0.80565
		119	93	25			1.05463	0.667671	1.23816
		76	101	90			1.46673	0.726721	0.760994
		87	121	23			1.16288	0.74655	0.998472
		52	65	59			1.17398	0.538275	0.716607
		128	85	49			1.1239	0.670586	1.1457
		144	120	127			1.04245	0.497703	1.28912
		209	95	73			0.984632	0.703207	0.594345
		46	161	165			1.57197	0.594228	0.876195
		119	181	166			1.24427	0.597924	0.616492
		47	82	203			2.18497	0.705438	0.92654
		84	75	70			0.720069	0.436251	1.23522
		47	59	142			0.792286	0.515113	0.830218
		68	120	121			0.969074	0.400992	1.11061
		33	112	177			1.01423	0.426587	0.600446
		96	46	74			1.4	0.76803	0.695901
		132	70	40			1.15422	0.618987	0.700095
		132	95	38			1.07314	0.744888	0.606022
		96	82	90			1.21043	0.658247	0.806105
		104	71	187			1.71511	0.711618	0.954227
		49	95	78			1.72849	0.581877	0.650893
		83	68	93			1.02237	0.452739	0.783513
		44	120	39			0.698726	0.768583	0.621016
		44	129	20			0.67504	0.611194	0.686505
		123	156	42			1.16242	0.609204	0.636167
		95	152	48			0.812638	0.506271	0.988728
		71		45			1.17089		0.803574
		33		42			1.13327		1.12904
		59		38			0.929391		0.769452
		36		40			1.6334		0.584556
		44		71			1.6835		0.973362
		49		70			1.18614		0.696259
		49		172			1.3293		0.822616
		139		177			1.24697		1.09064
		98		161			1.0071		0.843896
		63		198			0.690185		1.04596
		95		66			0.792346		0.920207
		150		86			0.921314		1.26022
		200		55			0.866629		0.850085
		103		77			1.22171		0.949919
		154		88			1.02452		0.750933
		159		93			0.840785		0.679863
		185					0.883024
		216					0.828935
		96					0.822466
		186					1.38083
	Average	102.029	120.771	85.4844			1.11888	0.617197	0.829875

## Sheet: Fig. 3I
	Granule coordinates					Granule area
	Granule 1	X	Y			Time (s)	Granule 1	Granule 2
		796.75	181.5			10	0.842	0.328
		796.333	181.667			20	0.707	0.302
		796.417	182.417			30	0.675	0.283
		796.583	182.333			40	0.662	0.251
		797.917	181.833			50	0.514	0.283
		798.167	181.25			60	0.636	0.341
		798.833	181.583			70	0.488	0.296
		798.333	181.75			80	0.585	0.283
		799.5	181.917			90	0.649	0.251
		799.667	182.167			100	0.578	0.296
		799.083	182.167			110	0.585	0.212
		798.667	181.583			120	0.514	0.244
		798.917	181.667			130	0.411	0.251
		799.333	181.417			140	0.392	0.231
		799.5	182			150	0.341	0.366
		798.75	182.5			160	0.373	0.386
		799	182.417			170	0.398	0.437
		798.75	182.417			180	0.386	0.463
		798.417	183.083			190	0.411	0.437
		798.083	183.083			200	0.405	0.398
		797.75	182.75			210	0.373	0.405
		798.25	183.167			220	0.469	0.386
		798.583	183.083			230	0.431	0.334
		798.75	182.833			240	0.36	0.398
		797.667	182.667			250	0.353	0.398
		797.917	182.5			260	0.469	0.353
		797.667	182.833			270	0.424	0.398
		798.083	182.833			280	0.424	0.386
		797.75	182.917			290	0.501	0.334
		798.333	182.75			300	0.398	0.302
		798.417	182.417			310	0.508	0.379
		798	182.667			320	0.411	0.334
		798	181.833			330	0.398	0.379
	Granule 2	X	Y
		801.333	169.5
		801.083	169.333
		801.417	169.833
		801.583	169.667
		801.167	170.083
		801.5	170.5
		801.167	169.75
		802.25	170.75
		801.333	170.583
		801.583	170.833
		800.917	170.667
		800.917	170.75
		801.417	171
		801.083	171.25
		800.083	172.583
		799.25	171.833
		799.333	172.083
		799.083	171.417
		799.917	171.833
		800	172.167
		800.167	171.833
		800.167	171.167
		799.917	171.083
		799.583	171.25
		798.917	171.167
		798.833	171.167
		799.25	171.25
		798.833	170.417
		798.333	171.583
		798.917	171.833
		798.833	171.667
		798.667	171.167
		799.083	170.75
	Granule 1a	X	Y
		798.25	182.333
		797.167	180.333
		796.333	176.5
		797.417	172.333
		799.5	172.833
		798.667	172.417
		798.833	172.417
		799	172.167

## Sheet: Fig. 3K
	% of cells with granules	Control	Control + CHX	Arsenite	Arsenite + CHX	Sorbitol	Sorbitol + CHX
		12.605	7.14286	8.22051	2.99401	75.814	85.7143
		11.3095	8	7.05882	8.64067	87.4116	73.9681
		8.14815	1.0989	12.3596	4	95.7983	83.4646
		12.782	4.49438	8.4507	3.07692	93.6306	85.7143

## Sheet: Fig. 3L
	% of cells with granules	Control	Control + CHX	Arsenite	Arsenite + CHX	Sorbitol	Sorbitol + CHX
		20.5674	7.89474	84.5361	15.1042	38.782	16.6667
		20.6633	4.0404	93.4066	12.6778	56.8542	61.993
		6.94444	5.74713	92.3809	9.82143	95.4955	7.57576
		8.75912	7.6087	95.3488	9.02256	83.4532	25.2632
