# Supplementary material for: Microcephaly-associated protein WDR62 supports purine metabolism by interacting with co-chaperone BAG2
Source: EMBO J. 2026 Mar 5;45(7):2157–81. doi: 10.1038/s44318-026-00724-0 (PMC13043766; doi:10.1038/s44318-026-00724-0)
Supplement: Supplementary file 7 — Source data Fig. 4 [file 44318_2026_724_MOESM7_ESM.zip]

Archive with 23 entries (22 files):
- Fig. 4/
- Fig. 4/Fig. 4D - Control.tif
- Fig. 4/Fig. 4D - Sorbitol.tif
- Fig. 4/Fig. 4E - Control.tif
- Fig. 4/Fig. 4E - Sorbitol.tif
- Fig. 4/Fig. 4F - Control.tif
- Fig. 4/Fig. 4F - Sorbitol.tif
- Fig. 4/Fig. 4G - Control.tif
- Fig. 4/Fig. 4G - Sorbitol.tif
- Fig. 4/Fig. 4K - WDR62_BAG2 - Control.tif
- Fig. 4/Fig. 4K - WDR62_BAG2 - Sorbitol.tif
- Fig. 4/Fig. 4K - WDR62_PFAS - Control.czi
- Fig. 4/Fig. 4K - WDR62_PFAS - Sorbitol.czi
- Fig. 4/Fig. 4I - Control.tif
- Fig. 4/Fig. 4I - PD.tif
- Fig. 4/Fig. 4J - full blots.tiff
- Fig. 4/Fig. 4A - Control.tif
- Fig. 4/Fig. 4A - Sorbitol.tif
- Fig. 4/Fig. 4B - Sorbitol.tif
- Fig. 4/Fig. 4C - Control.tif
- Fig. 4/Fig. 4C - Sorbitol.tif
- Fig. 4/Fig. 4B - Control.tif
- Fig. 4/Fig. 4H, 4I, 4L.xlsx
