# Supplementary material for: Microcephaly-associated protein WDR62 supports purine metabolism by interacting with co-chaperone BAG2
Source: EMBO J. 2026 Mar 5;45(7):2157–81. doi: 10.1038/s44318-026-00724-0 (PMC13043766; doi:10.1038/s44318-026-00724-0)
Supplement: Supplementary file 7 — Source data Fig. 4 [file 44318_2026_724_MOESM7_ESM.zip › Fig. 4/Fig. 4H, 4I, 4L.xlsx]

## Sheet: Fig. 4H
PCC (R^2)
	Random	BAG2	STIP1	DNAJC7	PFAS	PPAT	GART	PAICS
	0.05	0.862	0.821	0.932	0.929	0.829	0.733	0.822
	0.256	0.916	0.722	0.923	0.923	0.877	0.689	0.798
	0.309	0.931	0.805	0.946	0.94	0.911	0.635	0.748
	0.175		0.83		0.917	0.918	0.592	0.835
	0.175		0.694		0.863	0.902	0.578	0.794
	0.27		0.85		0.948	0.9	0.689
	0.328		0.846		0.863	0.871	0.768
	0.006		0.722			0.9
	0.114
	0.039
	0.208
	0.02
	0.069
	0.103
	0.031
	0.07
	0.246
	0.142
	0.169
	0.104
	0.299
	0.247
	0.113
	0.045
	0.068
	0.253
	0.129
	0.17
	0.186
	0.259
	0.244
	0.164
	0.18
	0.21
	0.005
	0.394
	0.242
	0.437
	0.177
	0.173
	0.133

## Sheet: Fig. 4I
PCC (R^2)
	Control	Purine depleted
	0.149	0.693
	0.437	0.828333
	0.198	0.88
	0.217
	0.204

## Sheet: Fig. 4L
PLA puncta/cell
		WDR62/PFAS									WDR62/BAG2
		Control				Sorbitol					Control				Sorbitol
	Repeat	1	2	3		1	2	3		Repeat	1	2	3		1	2	3
		48	53	26		34	40	21							419	240	295
		44	36	46		46	31	30			311	220	199		539	269	121
		84	55	31		75	38	25			416	395	280		245	174	192
		76	49	46		64	32	17			346	353	241		168	224	157
		57	35	41		66	50	32			412	157	260		170	242	182
		77	29	45		196	35	29			234	287	226		490	199	229
		68	30	32		78	46	37			516	318	212		203	107	297
		41	28	32		75	50	27			259	287	236		270	271	236
		31	39	42		93	36	29			394	231	240			277	204
		54	39	45		56	26	27			502	329	269			214	191
		96	23	50		56	51	24			272	214	303			229	219
		67	25	27		89	32	15			467	257	179			109	180
		67	29	52		77	24	19			494	272	233			211	208
		77	26	49		49	20	19			357	216	196			120	219
		55	31	38		71	28	22				306	229			216	190
		71	20	38		78	30	20				201	189			193	146
		66	18	38		73	29	25				220	176			149	165
		54	23	30		61	23	22				382	169			163	220
		48	26	41		66	34	35				286	277			241	269
		57	26	51		59	30	26				235	293			155	256
		68	37	46		71	20	22				338	302			298	181
		105		49			27	37				389	200				223
		73		42			32	16				307	150				223
		57		33			21	19				445					168
		34		28				27				225					214
				51								234
				41
				28
				36
				30
	Average	63	32.2381	39.4667		73	32.7083	24.88			383.077	284.16	229.955		313	204.81	207.4
