# Supplementary material for: Microcephaly-associated protein WDR62 supports purine metabolism by interacting with co-chaperone BAG2
Source: EMBO J. 2026 Mar 5;45(7):2157–81. doi: 10.1038/s44318-026-00724-0 (PMC13043766; doi:10.1038/s44318-026-00724-0)
Supplement: Supplementary file 8 — Source data Fig. 5 [file 44318_2026_724_MOESM8_ESM.zip]

Archive with 9 entries (8 files):
- Fig. 5/
- Fig. 5/Fig. 5C - KO PD 4.jpg
- Fig. 5/Fig. 5C - KO PD 7.jpg
- Fig. 5/Fig. 5C - KO purine-rich.jpg
- Fig. 5/Fig. 5C - WT PD 4.jpg
- Fig. 5/Fig. 5C - WT PD 7.jpg
- Fig. 5/Fig. 5C - WT purine-rich.jpg
- Fig. 5/Fig. 5A - full blots.tif
- Fig. 5/Fig. 5B, 5C, 5D, 5E, 5F, 5G.xlsx
