# Supplementary material for: Microcephaly-associated protein WDR62 supports purine metabolism by interacting with co-chaperone BAG2
Source: EMBO J. 2026 Mar 5;45(7):2157–81. doi: 10.1038/s44318-026-00724-0 (PMC13043766; doi:10.1038/s44318-026-00724-0)
Supplement: Supplementary file 8 — Source data Fig. 5 [file 44318_2026_724_MOESM8_ESM.zip › Fig. 5/Fig. 5B, 5C, 5D, 5E, 5F, 5G.xlsx]

## Sheet: Fig. 5B
Absorbance (A490-A690)
	Purine-rich							Purine-depleted
	Day 0		Day 4		Day 7			Day 0		Day 4		Day 7
	WT	WDR62 KO	WT	WDR62 KO	WT	WDR62 KO		WT	WDR62 KO	WT	WDR62 KO	WT	WDR62 KO
	0.291333	0.336	1.07933	0.689	1.45167	1.315		0.266333	0.266333	1.00333	0.456667	0.526667	0.335
	0.377333	0.351	1.29267	1.07633	1.559	1.44933		0.424333	0.370667	0.732333	0.348	0.610333	0.307667
	0.464333	0.273667	1.38167	1.09667	1.69233	1.71367		0.553333	0.351667	0.774	0.364667	0.770667	0.481667
	0.545	0.455667	0.7805	0.786667	1.417	1.37767		0.292333	0.263333	0.530333	0.278	0.680333	0.412
	0.459333	0.388	1.85033	1.459	1.53	1.298		0.435333	0.355333	1.12633	0.404	0.925667	0.277333

## Sheet: Fig. 5C
% rounded cells
	Purine-rich		Purine-depleted
			4 days		7 days
	WT	KO	WT	KO	WT	KO
	5.39697	5.81464	11.8777	26.2981	23.0738	47.6956
	5.05015	5.87528	9.85493	31.4487	19.1637	47.0274
	3.98559	8.49026	16.739	37.7329	28.3782	52.2547

## Sheet: Fig. 5D
% cytotoxicity
	Purine-rich		Purine-depleted
	WT	WDR62 KO	WT	WDR62 KO
	8.95908	15.5442	11.7279	19.3433
	17.2513	14.9724	13.7229	20.7188
	0	0	14.9731	31.2432
	7.11698	6.1475	29.2943	66.4799
	0.648211	0.789084	18.6759	40.2446
	0	0	18.1858	77.7658
	0	0	17.8336	29.6622
	0	5.60504	18.6874	43.2175

## Sheet: Fig. 5E
Relative gene expression (fold of control)
	WT	WDR62 KO	WT	WDR62 KO	WT	WDR62 KO	WT	WDR62 KO	WT	WDR62 KO	WT	WDR62 KO	WT	WDR62 KO	WT	WDR62 KO	WT	WDR62 KO	WT	WDR62 KO	WT	WDR62 KO	WT	WDR62 KO	WT	WDR62 KO	WT	WDR62 KO
	PRPS1	PRPS1	PFAS	PFAS	PPAT	PPAT	GART	GART	PAICS	PAICS	ADSL	ADSL	ATIC	ATIC	IMPDH2	IMPDH2	ITPA	ITPA	ADA	ADA	HPRT1	HPRT1	PNP	PNP	AK	AK	XDH	XDH
	0.675004	0.472979	0.940952	0.75522	0.774172	0.651585	1.0985	0.987463	0.793853	0.686756	0.78727	0.772898	0.880335	0.819933	0.798298	0.700222	0.932565	1.04115	1.45144	1.41928	0.940676	0.694075	0.737713	0.806758	0.873782	0.927929	1.13824	0.277453
	1.25646	0.560464			1.29013	0.993214	0.933519	0.748993	1.32313	0.910303	1.12212	0.834503	0.957109	0.741669	1.01114	0.738502	0.990992	0.840738	0.801888	0.744562	1.21107	0.742704	1.32186	1.12479	1.13766	0.92439	0.923948	0.517977
	1.10222	0.384767	1.04878	0.82916	1.05098	0.933028	1.13879	1.13331	1.05616	0.948594	1.18145	1.12391	1.6385	1.40647	1.1007	0.907555	1.17012	1.21055	1.1106	1.06435	0.920957	0.61756	1.01263	0.956376	1.04624	1.15076	0.641467	0.334708
	1.06974	0.712569	1.01332	0.814044	0.952649	0.691882	0.85632	0.652156	0.901425	0.625833	0.958129	0.74669	0.724343	0.577651	1.12552	0.826331	0.924738	0.742903	0.773623	0.558393	0.953127	0.518417	1.01269	0.89284	0.961507	0.784509	1.48233	0.37092

## Sheet: Fig. 5F
Peak area/mg protein
	13C-GMP		13C-IMP		13C-AMP		13C-GDP		13C-ADP		13C-GTP		13C-ATP
	WT	KO	WT	KO	WT	KO	WT	KO	WT	KO	WT	KO	WT	KO
	8997.11	13870.5	86510.1	148141	111926	88528.4	523537	124383	1701558	543581	1724665	490195	15482043	5471076
	41200.9	20498.2	338827	136376	357834	127373	335348	177013	1499003	915798	1371528	793422	13469538	6602416
	37341.4	19153.8	369027	264602	212221	104235	406525	55270	1669091	857433	2527168	921667	19955042	8913893
	73088.6	24961.3	151011	120155	237212	35937.1	333084	149122	1602571	471561	3023222	1400802	17860735	8591065
	73690.9	22479.9	200635	67546.6	551348	99735.9	498242	83647.6	2001828	346819	1782685	416613	12336613	2553026

## Sheet: Fig. 5G
Peak area/mg protein
	13C-GMP		13C-IMP		13C-AMP		13C-GDP		13C-ADP		13C-GTP		13C-ATP
	WT	KO	WT	KO	WT	KO	WT	KO	WT	KO	WT	KO	WT	KO
	388554	244678	1162839	1260312	3553617	1297331	2950948	1691877	11184789	8892939	12051875	14193403	92116693	138000000
	191416	149841	1445429	1075817	930185	634898	1973281	1533983	8731296	9069098	13186653	15818053	117000000	133000000
	156437	175932	1157597	1053587	181546	178394	846679	743606	4526799	4464756	17140927	14292198	118000000	133000000
	959634	564832	2624315	3378859	4878498	3259228	7831103	5995048	32715806	23874151	45591913	36012388	305000000	253000000
	659584	1025193	1789630	3326701	5492186	8049752	5783941	7890772	26751719	32651434	20535296	22073788	178000000	207000000
