# Supplementary material for: Microcephaly-associated protein WDR62 supports purine metabolism by interacting with co-chaperone BAG2
Source: EMBO J. 2026 Mar 5;45(7):2157–81. doi: 10.1038/s44318-026-00724-0 (PMC13043766; doi:10.1038/s44318-026-00724-0)
Supplement: Supplementary file 9 — Source data Blots Fig. 6 [file 44318_2026_724_MOESM9_ESM.zip]

Archive with 17 entries (16 files):
- Fig. 6A-C, H, L/
- Fig. 6A-C, H, L/Fig. 6A(1).TIF
- Fig. 6A-C, H, L/Fig. 6A(2).TIF
- Fig. 6A-C, H, L/Fig. 6A(3).TIF
- Fig. 6A-C, H, L/Fig. 6A(4).TIF
- Fig. 6A-C, H, L/Fig. 6B(1).TIF
- Fig. 6A-C, H, L/Fig. 6B(2).TIF
- Fig. 6A-C, H, L/Fig. 6C(1).TIF
- Fig. 6A-C, H, L/Fig. 6C(2).TIF
- Fig. 6A-C, H, L/Fig. 6C(3).TIF
- Fig. 6A-C, H, L/Fig. 6C(4).TIF
- Fig. 6A-C, H, L/Fig. 6L(1).TIF
- Fig. 6A-C, H, L/Fig. 6L(2).TIF
- Fig. 6A-C, H, L/Fig. 6L(3).TIF
- Fig. 6A-C, H, L/Fig. 6H - Control.tif
- Fig. 6A-C, H, L/Fig. 6H - Sorbitol.tif
- Fig. 6A-C, H, L/Fig. 6E, 6G, 6H, 6I, 6J, 6K, 6L.xlsx
