# Supplementary material for: Microcephaly-associated protein WDR62 supports purine metabolism by interacting with co-chaperone BAG2
Source: EMBO J. 2026 Mar 5;45(7):2157–81. doi: 10.1038/s44318-026-00724-0 (PMC13043766; doi:10.1038/s44318-026-00724-0)
Supplement: Supplementary file 9 — Source data Blots Fig. 6 [file 44318_2026_724_MOESM9_ESM.zip › Fig. 6A-C, H, L/Fig. 6E, 6G, 6H, 6I, 6J, 6K, 6L.xlsx]

## Sheet: Fig. 6E
		WT	WDR62 KO	WT	WDR62 KO
		Control si	BAG2 si	Control si	BAG2 si
		1	0.677652	1.03725	0.882204
		1	0.674318	0.900094	0.823217
		1	0.590909	0.956818	1.01591
		1	0.800333	0.863815	0.750162

## Sheet: Fig. 6G
		WT			KO			WT			KO			WT			KO
		DMSO			DMSO			NVP (500 nM, 1 h)						17-AAG (500 nM, 1 h)
		0.46467	0.290648	0.151023	1.42369	2.00581	1.95325	0.514032	0.787941	0.274503	1.4662	1.42053	0.984634	0.528696	0.256857	0.369012	0.52878	0.426436	1.38748
		0.696647	0.501192	0.171288	1.37904	3.47923	0.808939	0.582534	0.870495	0.334501	0.812354	1.30155	0.712939	0.240615	0.805372	0.365438	0.61313	1.28555	0.89758
		0.769895	0.455091	0.18474	2.43765	2.00835	1.12187	0.659703	0.743518	0.348401	0.333018	0.964389	1.15996	0.25514	1.07486	0.408166	0.507	0.899499	0.784276
		0.736474	0.339833	0.122315	1.61898	1.87677	0.880196	0.397319	0.752411	0.191567	0.532285	1.60146	0.859021	0.773973	0.700537	0.333265	0.784031	0.783082	1.64517
		0.374366	0.336612	0.154839	1.35012	2.32257	2.54055	0.544407	0.632715	0.385423	0.426909	0.899019	0.649551	0.779026	0.715575	0.194363	0.630176	1.84658	1.37821
		0.529435	0.446077	0.137217	1.45061	1.72346	2.29048	0.539985	0.695522	0.292196	1.07695	1.28276	0.970518	0.351885	0.755885	0.176168	0.359993	1.4203	1.24628
		0.636012	0.49065	0.23752	2.61721	1.03038	1.10848	0.34639	1.10951	0.285569	0.472879	1.29366	0.745928	0.523697	0.843184	0.568766	0.571044	1.10943	0.916747
		0.471413	0.282005	0.272656	1.5783	1.74998	2.69892	0.721282	0.836534	0.350521	1.04752	1.32271	1.24827	0.692208	0.635425	0.293504	0.371517	0.426683	1.86119
		0.651593	0.638181	0.232007	1.10507	1.32506	0.610945	0.515444	0.682156	0.262216	0.744306	1.13972	0.870365	0.727355	1.38315	0.403778	0.520249	1.42477	1.10958
		1.14386	0.307064	0.152646	1.81311	1.68815	2.38705	0.649536	0.595563	0.358052	0.396732	0.713803	1.05974	0.390404	0.633343	0.443465	0.877739	1.08103	1.01305
		0.450826												0.325664			0.644698
																	0.426837
	Average	0.629563	0.408735	0.181625	1.67738	1.92098	1.64007	0.547063	0.770636	0.308295	0.730916	1.19396	0.926092	0.50806	0.780419	0.355593	0.5696	1.07034	1.22396

## Sheet: Fig. 6H
		Control						Sorbitol
					Random						Random
	Repeat	1	2	3	1	2	3	1	2	3	1	2	3
		0.115333	0.188	0.283	0.014333	0.0315	0.047	0.246667	0.2325	0.249	0.035333	0.0385	0.008
		0.235	0.1805	0.145	0.044333	0.0485	0.018	0.339667	0.2425	0.253	0.086667	0.033	0.0235
		0.2595	0.2435	0.201	0.026	0.0255	0.008	0.255	0.296	0.304	0.101	0.061	0.0365
								0.409333			0.046333
								0.484333			0.094
								0.307667			0.005333
	Average	0.203278	0.204	0.209667	0.028222	0.0351667	0.0243333	0.340444	0.257	0.268667	0.0614443	0.0441667	0.0226667

## Sheet: Fig. 6I
		WDR62/HPRT
		Control			Sorbitol
	Repeat	1	2	3	1	2	3
		107	102	106	61	185	141
		72	114	138	105	187	100
		63	93	84	89	303	100
		71	101	69	290	210	99
		64	86	87	182	168	156
		58	104	83	192	161	101
		69	172	95	181	245	166
		65	124	94	108	244	127
		96	163	69		181	126
		108	249	86		194	121
		57	106	84		108	126
			118	99		216	149
			90	123		149	101
			137	86		174	183
			109	103		89	128
			122	74		98	168
			91	65		132	140
			88	88		192	92
			86	90		215	102
			81	111		303	191
						210	140
						152	122
						174	142
							109
							177
							136
	Average	75.4545	116.8	91.7	151	186.522	132.423

## Sheet: Fig. 6J
		WDR62/HPRT
		Control si			BAG2 si
	Repeats	1	2	3	1	2	3
		270	167	167	73	84	85
		272	145	207	42	115	106
		300	162	142	93	78	55
		253	222	141	88	95	98
		308	217	201	86	85	89
		260	201	126	77	85	130
		388	208	212	45	69	69
		401	127	146	52	102	130
		308	218	140	88	89	207
		343	116	220	69	85	165
		305	149	196	169	76	113
		235	213	173	65	77	115
		253	204	170	70	112	100
		169	217	129	71	97	254
		140	109	141	91	75	156
		136	140	121	135	43	95
		272	149	201	101	86	50
		133	80	483	116	73	59
		132	173	229	88	85	52
		201	82	235	83	32
		112	148			27
			220
			140
			137
	Averaged	247.19	164.333	189	85.1	79.5238	112

## Sheet: Fig. 6K
		HPRT/BAG2
		WT				WDR62 KO
	Repeat	1	2	3	4	1	2	3	4
		58	79	51	73	20	77	18	107
		75	76	35	107	20	72	37	66
		86	55	59	95	24	93	11	91
		51	106	30	62	29	56	24	102
		96	115	31	99	28	48	31	102
		173	121	28	50	31	47	18	46
		111	78	43	54	17	35	31	49
		50	70	38	78	40	102	13	66
		60	67	42	74	34	44	23	87
		67	86	35	56	12	41	19	56
		70	72	31	57	19	54	23	28
		42	102	35	113	26	38	21	69
		90	86	49	63	19	51	24	82
		41	95	43	54	19	66	14	93
		51	88	33	55	26	81	22	71
		52	102	47	67	20	65	25	71
		82	93	40	40	22	42	28	56
		53	60	28	99	23	43	23	63
		39	72	30	86	11	52	17	45
		57	75	34	109	11	75	27	73
		55	69	47	75	30	74	15
		71	88	50	127	19	70	34
		80	85	37		32	49
		63		58		34	84
		37		40		12	58
		32		34		23	82
		39		29		16	71
		43		43		22	65
		42		40		20
		60		47		21
		52		36		24
		40		35		24
		57				23
		51				20
		27				20
		49				13
		58				13
		39				13
		32				16
		40				17
						16
						13
	Average	59.275	84.3478	39.3125	76.9545	21.2381	61.9643	22.6364	71.15

## Sheet: Fig. 6L
		WT	WDR62 KO	WT	WDR62 KO
		Control si	BAG2 si	Control si	BAG2 si
		1	0.677652	1.03725	0.882204
		1	0.674318	0.900094	0.823217
		1	0.590909	0.956818	1.01591
		1	0.800333	0.863815	0.750162
