# Supplementary material for: Microcephaly-associated protein WDR62 supports purine metabolism by interacting with co-chaperone BAG2
Source: EMBO J. 2026 Mar 5;45(7):2157–81. doi: 10.1038/s44318-026-00724-0 (PMC13043766; doi:10.1038/s44318-026-00724-0)
Supplement: Supplementary file 10 — Source data F+I Microscopy Images Fig. 6 [file 44318_2026_724_MOESM10_ESM.zip]

Archive with 9 entries (8 files):
- Fig. 6F+I/
- Fig. 6F+I/Fig. 6F - KO AAG.czi
- Fig. 6F+I/Fig. 6F - KO DMSO.czi
- Fig. 6F+I/Fig. 6F - KO NVP.czi
- Fig. 6F+I/Fig. 6F - WT AAG.czi
- Fig. 6F+I/Fig. 6F - WT DMSO.czi
- Fig. 6F+I/Fig. 6F - WT NVP.czi
- Fig. 6F+I/Fig. 6I - Control.czi
- Fig. 6F+I/Fig. 6I - Sorbitol.czi
