# Supplementary material for: Microcephaly-associated protein WDR62 supports purine metabolism by interacting with co-chaperone BAG2
Source: EMBO J. 2026 Mar 5;45(7):2157–81. doi: 10.1038/s44318-026-00724-0 (PMC13043766; doi:10.1038/s44318-026-00724-0)
Supplement: Supplementary file 11 — Source data J+K Microscopy Images Fig. 6 [file 44318_2026_724_MOESM11_ESM.zip]

Archive with 5 entries (4 files):
- Fig. 6J+K/
- Fig. 6J+K/Fig. 6J - BAG2 si.czi
- Fig. 6J+K/Fig. 6J - Control si.czi
- Fig. 6J+K/Fig. 6K - KO.czi
- Fig. 6J+K/Fig. 6K - WT.czi
