# Supplementary material for: Microcephaly-associated protein WDR62 supports purine metabolism by interacting with co-chaperone BAG2
Source: EMBO J. 2026 Mar 5;45(7):2157–81. doi: 10.1038/s44318-026-00724-0 (PMC13043766; doi:10.1038/s44318-026-00724-0)
Supplement: Supplementary file 14 — Source data Fig. 7 [file 44318_2026_724_MOESM14_ESM.zip]

Archive with 11 entries (10 files):
- Fig. 7/
- Fig. 7/Fig. 7B - Control si.tif
- Fig. 7/Fig. 7B - Hprt si.tif
- Fig. 7/Fig. 7B - Wdr62 si.tif
- Fig. 7/Fig. 7C - Control si.tif
- Fig. 7/Fig. 7C - Hprt si.tif
- Fig. 7/Fig. 7C - Wdr62 si.tif
- Fig. 7/Fig. 7F - Control si.tif
- Fig. 7/Fig. 7F - Hprt si.tif
- Fig. 7/Fig. 7F - Wdr62 si.tif
- Fig. 7/Fig. 7A, 7B, 7D, 7E, 7F.xlsx
