# Supplementary material for: Microcephaly-associated protein WDR62 supports purine metabolism by interacting with co-chaperone BAG2
Source: EMBO J. 2026 Mar 5;45(7):2157–81. doi: 10.1038/s44318-026-00724-0 (PMC13043766; doi:10.1038/s44318-026-00724-0)
Supplement: Supplementary file 14 — Source data Fig. 7 [file 44318_2026_724_MOESM14_ESM.zip › Fig. 7/Fig. 7A, 7B, 7D, 7E, 7F.xlsx]

## Sheet: Fig. 7A
	Control si	Wdr62 si		Control si	Hprt si
	1	0.11071		1	0.494704
	1	0.515934		1	0.204495
	1	0.620877		1	0.454792

## Sheet: Fig. 7B
	Control si	Wdr62 si	Hprt si
	46.9198	66.4767	59.1259
	53.1458	69.5876	59.5513
	53.0279	67.528	60.7343
	58.9393	71.7201	66.7306
	61.4129	80.6717	68.4423
	64.1248	90.3486	66.1316
	63.4998	88.3053	70.7476
	67.9287	85.2808	69.166
	68.2138	80.83	67.4777
	68.7797	85.4157	67.2712
	69.1995	84.8818	70.6324
	67.3451	77.6956	76.9816
	70.2964	83.7243	72.5156
	73.9566	87.776	73.2348
	76.2585	93.5062	76.7763
	73.917	97.5955	93.84
	77.3609	106.102	121.915
	79.0191	111.165	144.394
	80.3257	107.957	132.065
	80.6256	117.297	123.345
	78.8993	116.842	128.829
	85.0898	115.399	150.918
	82.2573	113.636	158.214
	86.5537	113.764	142.102
	84.4176	114.31	112.365
	90.2381	120.812	94.5742
	87.5063	126.646	84.0844
	88.3257	125.427	107.493
	87.8265	118.938	119.615
	95.6087	122.085	128.081
	101.246	133.658	113.03
	100.599	137.081	109.582
	102.053	144.749	106.36
	104.944	147.428	104.227
	108.459	147.998	114.621
	108.921	149.527	90.396
	112.96	155.766	94.4544
	115.87	151.002	99.0379
	116.023	152.876	105.928
	120.186	156.19	105.911
	123.757	156.597	101.096
	128.791	150.445	99.5535
	128.088	146.858	118.938
	129.589	154.755	117.132
	129.554	161.568	118.344
	133.242	159.559	118.919
	132.021	166.187	110.945
	137.863	171.693	155.993
	140.999	172.314	119.353
	142.425	170.48	104.964
	141.442	173.061	104.737
	141.222	174.32	106.914
	140.212	173.72	105.449
	145.211	179.945	101.309
	145.955	178.755	105.047
	146.883	179.55	114.108
	148.044	172.959	118.821
	148.976	178.989	118.387
	151.203	180.84	123.4
	151.703	186.835	118.356
	156.937	188.189	115.98
	153.467	197.558	115.4
	156.639	201.23	135.968
	161.254	203.053	138.361
	168.059	200.434	143.337
	170.718	203.425	145.619
	170.418	207.797	145.849
	165.912	210.599	147.099
	171.619	208.963	149.753
	169.413	207.443	141.499
	168.067	210.29	144.321
	173.294	213.621	154.63
	173.66	211.613	151.887
	176.237	214.107	152.899
	177.349	217.158	157.109
	184.884	215.49	152.507
	190.043	222.069	149.416
	188.289	222.848	150.35
	194.283	226.239	150.907
	193.649	227.142	151.294
	193.71	239.045	158.381
	193.341	245.408	160.775
	203.09	248.896	155.905
	200.999	240.461	157.448
	200.574	221.216	146.317
	209.673	206.113	148.322
	212.492	211.728	147.128
	212.491	212.236	148.107
	219.895	205.438	182.729
	218.395	206.747	189.548
	227.327	228.466	194.96
	214.298	212.26	181.897
	206.195	205.765	188.115
	209.672	212.806	181.388
	205.865	216.645	184.595
	204.06	220.361	185.94
	203.841	232.845	191.376
	215.706	231.993	194.449
	218.839	242.666	199.66
	223.563	237.077	195.329
	222.606	255.094	197.227
	248.807	242.965	212.286
	231.678	243.258	197.729
	232.958	214.686	205.04
	232.819	230.796	208.112
	230.432	230.762	212.505
	236.238	222.42	213.442
	228.746	196.222	213.085
	241.135	198.286	217.69
	231.689	194.011	220.562
	234.719	167.388	219.061
	230.324	171.268	212.34
	220.861	168.842	211.813
	226.419	163.082	212.975
	230.7	221.734	252.73
	207.791	283.929	243.164
	214.056	279.135	248.945
	219.386	285.981	216.939
	227.018	282.398	187.679
	227.185	251.636	191.512
	251.103	116.456	190.816
	251.73	250.771	191.66
	252.458	266.656	234.535
	256.407	298.25	234.589
	255.19	196.042	235.408
	257.571		234.189
	262.97		233.534
	266.454		230.44
	266.57		235.375
	266.504		225.918
	271.294		234.556
	271.86		233.395
	273.183		239.895
	285.627		239.047
	281.913		239.57
	261.527		244.033
	272.144		247.227
	275.695		236.674
	261.279		230.607
	256.084		231.401
	263.658		230.954
	271.729		231.686
	276.283		228.128
	278.048		224.702
	277.154		249.045
	285.808		258.633
	277.627		257.71
	307.364		243.168
	315.818		240.538
	299.758		219.484
	296.276		223.573
	269.018		225.831
	303.976		218.187
	335.628		234.658
	351.2		230.784
	367.425		233.013
	224.601		223.81
	212.583		218.327
	207.022		199.785
	267.906		193.011
	261.714		224.914
	311.232		224.029
	281.526		225.961
	218.224		147.649
	229.645		153.232
	203.746		206.384
	83.9719		172.515
	81.5933
	87.4475
	83.24
	80.3125
	76.1051
	75.3732
	80.6785
	70.0679
	69.1531
	64.9456
	62.75
	66.0434
	59.2744
	59.8233
	60.9203
	73.9704
	68.1163
	70.3119
	62.75
	24.9414
	33.7231
	21.7708
	21.2828

## Sheet: Fig. 7D
	Ki67+/GFP+				Ki67+/GFP+ in lower VZ/SVZ				Ki67+/GFP+ in upper VZ/SVZ				Ki67+/GFP+ in IZ
	Control si	Wdr62 si	Hprt si		Control si	Wdr62 si	Hprt si		Control si	Wdr62 si	Hprt si		Control si	Wdr62 si	Hprt si
	26.3158	13.1579	40.8451		36.5079	10.5263	64.7059		13.1148	15.625	45.1613		25	40	17.3913
	29	15.2174	52.6882		23.5294	16.6667	67.7419		33.3333	14.2857	50		0	15.1515	30
	25.2747	23.8636	29.1667		30	31.5789	87.5		15.2174	19.0476	26.9231		20	12.5	18.1818
	27.6786	4.87805	28.3019		52.7778	0	50		23.2558	0	14		6.06061	6.66667	29.1667
	35.5769	19.0909	37.1795		47.7273	41.8605	47.8261		25	4.08163	27.6596		33.3333	5.55556	62.5
	22.807	27.3585	33.0189		51.6129	65.625	40		9.09091	9.67742	27.2727		23.5294	16.6667	71.4286
	8.57143	4.21053			0	6.97674			11.7647	2.12766			2.7027	0
	13.3333	6.93069			32.3529	40			4.54545	4			20	2.5
	34.7826	15.3846			55.5556	39.1304			21.5686	14			10	0
	26.1745	15.8537			52.6316	66.6667			9.52381	11.1111			10.3448	20

## Sheet: Fig. 7E
	PH3+/GFP+				PH3+/GFP+ in lower VZ/SVZ				PH3+/GFP+ in upper VZ/SVZ
	Control si	Wdr62 si	Hprt si		Control si	Wdr62 si	Hprt si		Control si	Wdr62 si	Hprt si
	1.91083	5.26316	2.8169		4.7619	7.89474	5.88235		0	0	3.22581
	7.46269	1.08696	6.45161		5.88235	0	19.3548		5.26316	2.85714	0
	9.89011	4.54545	8.33333		20	10.5263	25		2.17391	0	10.2564
	0.892857	2.43902	1.88679		2.77778	0	6.25		0	0	0
	5.26316	5.45455	5.12821		0	9.30233	13.0435		0	4.08163	2.12766
	1.66667	3.77359	0.943396		19.3548	9.375	2.22222		0	1.6129	0
	5.07246	1.05263			0	0			0	0
	3.3557	3.9604			2.94118	10			1.51515	2
	1.26582	0.961538			4.7619	0			3.92157	0
	0.952381	1.21951			7.01754	0			1.5873	0

## Sheet: Fig. 7F
	TBR2+/GFP+				TBR2+/GFP+ in VZ/SVZ				TBR2-/GFP+				TBR2-/GFP+ in VZ/SVZ
	Control si	Wdr62 si	Hprt si		Control si	Wdr62 si	Hprt si		Control si	Wdr62 si	Hprt si		Control si	Wdr62 si	Hprt si
	19.0789	40.625	20.2454		21.5054	40.625	31.5217		80.921	59.375	74.2515		78.4946	59.375	68.4783
	33	25.2174	40.1639		40.5797	28.8889	48.9796		67	74.7826	64.8485		59.4203	71.1111	51.0204
	21.3235	41.3223	25.7485		21.3675	47.1698	30.7087		78.6765	58.6777	61.8644		78.6325	52.8302	69.2913
	19.3548	21.1538	35.1515		21.4286	20.7547	41.0714		80.6452	80.8	59.2105		78.5714	79.2453	58.9286
	21.0526	39.2857	38.1356		25	24.4681	58.6667		78.9474	80.1653	79.7546		75	75.5319	41.3333
	28.5714	19.2308	40.7895		33.3333	26.9231	49.2064		71.4286	78.8461	59.8361		66.6667	73.0769	50.7936
	22.7941				29.1262	21.4286			77.2059	60.7143			70.8738	48.9796
	28.9308				38.4615	21.4286			71.0692	80.7692			61.5385	78.5714
	28.9308				22.4299				79.5181				77.5701
					32.4675				73.2673				67.5325
